# Supplementary material for: Effects of using coding potential, sequence conservation and mRNA structure conservation for predicting pyrrolysine containing genes
Source: BMC Bioinformatics. 2013 Apr 4;14:118. doi: 10.1186/1471-2105-14-118 (PMC3639795; doi:10.1186/1471-2105-14-118)
Supplement: Additional file 1 — Annotated list of ranked clusters. The file, supplied as an Excel sheet, includes 25 top-ranked clusters with our manual annotations. [file 1471-2105-14-118-S1.xlsx]

## Sheet: clusters25
Rank/id	Organisms	Diversity	Structure	Coding	Bases	Comment
1	1	21.5	16.375	178.959	2405	false posive (overlaps 3-hydroxyacyl-CoA dehydrogenase and acetyl-CoA acetyltransferase)
2	11	32.1983	18.9969	111.83	1016.61	mttB
3	9	18.8019	37.5853	107.101	992.111	mtbB
4	10	25.2297	22.5411	95.2344	605.368	mtmB
5	1	0.666667	42	158.304	1153.67	interesting transposase ending in uag but with large conserved downstream (>300) overlapping various including a pseudo gene.
6	2	16	31.54	99.0896	1292	succinyl-CoA synthetase/ligase followed by hypothetical gene
7	1	0	34.52	107.231	980	coenzyme F420 hydrogenase followed putative anaerobic sulfite (short uag-start)
8	1	10	36.28	76.4777	944.5	patatin followed by empty region / empty region
9	1	22	28.8	82.2055	949.5	Empty region / MtbA and empty region
10	2	38	12.77	117.268	782.5	uag terminated phosphorylase followed by translation initiation factor
11	3	19.6667	26.4967	61.5545	711.667	CRISPR-associated protein Cas1, CRISPR-associated protein Cas2
12	1	13	45.13	19.7291	1376	transposase IS1182 family protein, inside repeat region
13	1	0	39.5	33.8679	1220	transposase/integrase family protein followed by protein ExeA4
14	2	37	17.65	99.4603	578	biotin synthetase/SAM protein followed by hypothetical protein (note, small N-terminal overlap with pyrrolysyl trna synthetase)
15	2	5.37333	41.3064	103.179	293.188	transposase (1)
16	3	41	14.9725	131.092	305.667	Rather diverse hit inside sensory transduction histidine kinase/pseudo gene/O-methyltransferase
17	2	34	20.56	64.7964	549.5	Overlaps with pseudo gene and a transposase
18	2	11	42.15	32.4018	291	overlap/inside much longer replication factor A (shadow gene)
19	2	18	23.19	58.2964	297.5	TetR
20	2	12	34.16	100.578	127.5	ATPase AAA downstream uag
21	3	15.3333	32.24	108.409	56	dihydroorotase downstream uag
22	4	27.5	27.3367	164.873	17.5	hypothetical protein downstream, only very short sequence upstream
23	1	0	42.44	56.0116	325.667	transposase (2)
24	3	22	27.605	16.6743	285.667	large overlap by replication factor A or pseudogene
25	3	16.6667	23.8067	14.9754	334	large overlap GPR1/FUN34/yaaH family protein overlap

## Sheet: cluster25_members
Rank/Id	Organism	Left	Right	Strand	Frame	UAG position	Comment
1	Desulfosporosinus_orientis_DSM_765_uid66191	863595	866111	+	1	866010	3-hydroxyacyl-CoA dehydrogenase terminated by UAG
1	Desulfosporosinus_orientis_DSM_765_uid66191	888671	891157	+	3	891053	3-hydroxyacyl-CoA dehydrogenase terminated by UAG
1	Desulfosporosinus_orientis_DSM_765_uid66191	1568983	1572573	+	2	1571401	3-hydroxyacyl-CoA dehydrogenase terminated by UAG
2	Desulfosporosinus_orientis_DSM_765_uid66191	1161726	1163195	+	1	1162704	Annotated as pseudo gene
2	Acetohalobium_arabaticum	385082	386602	+	3	386129	annotated as two genes
2	Methanosarcina_mazei_uid300	2444168	2445655	-	3	2444656	annotated as two genes
2	Methanosarcina_mazei_uid300	2031368	2032855	+	3	2032367	annotated as two genes
2	Methanosarcina_acetivorans_uid290	1109815	1111302	-	2	1110303	mttb
2	Methanohalophilus_mahii_DSM_5219_uid30711	1669459	1671033	-	2	1669950	annotated as two genes
2	Methanococcoides_burtonii_DSM_6242_uid9634	2438078	2439598	+	3	2439107	annotated as two genes
2	Methanococcoides_burtonii_DSM_6242_uid9634	1460005	1461495	-	2	1460496	Annotated as pseudo gene
2	Desulfosporosinus_orientis_DSM_765_uid66191	1151158	1152678	+	2	1152166	Annotated as pseudo gene
2	Methanosarcina_acetivorans_uid290	616367	617884	+	3	617396	mttb
2	Methanosalsum_zhilinae_DSM_4017_uid40771	511645	513339	+	2	512851	annotated as two genes
2	Methanohalobium_evestigatum_Z_7303_uid37945	1963884	1965371	-	1	1964372	trimethylamine
2	Methanosarcina_barkeri_fusaro_uid103	1858469	1859962	+	3	1859474	Annotated as pseudo gene
2	Desulfosporosinus_orientis_DSM_765_uid66191	4285515	4286993	-	1	4286012	Annotated as pseudo gene
2	Desulfitobacterium_hafniense_DCB_2_uid205	5191061	5192551	-	3	5191561	Annotated as pseudo gene
2	Desulfosporosinus_orientis_DSM_765_uid66191	1818581	1820053	+	3	1819562	Annotated as pseudo gene
2	Desulfosporosinus_orientis_DSM_765_uid66191	1712230	1713753	+	2	1713214	Annotated as pseudo gene
2	Thermincola_potens	32574	34106	-	1	33107	mttb
3	Desulfosporosinus_orientis_DSM_765_uid66191	1148959	1150428	+	2	1150084	Annotated as pseudo gene
3	Methanohalophilus_mahii_DSM_5219_uid30711	517715	519118	+	3	518780	Annotated as pseudo gene
3	Methanohalophilus_mahii_DSM_5219_uid30711	1664951	1666354	-	3	1665289	Annotated as pseudo gene
3	Methanococcoides_burtonii_DSM_6242_uid9634	2415898	2416758	+	2	2416420	Annotated as pseudo gene
3	Methanosarcina_barkeri_fusaro_uid103	1862619	1864040	+	1	1863702	Annotated as pseudo gene
3	Methanosalsum_zhilinae_DSM_4017_uid40771	652074	653498	+	1	653163	mtbb
3	Methanohalophilus_mahii_DSM_5219_uid30711	1665166	1665333	-	2	1665285	Inside longer pseudogene
3	Methanohalobium_evestigatum_Z_7303_uid37945	1431089	1432492	-	3	1431427	mtbb
3	Methanohalobium_evestigatum_Z_7303_uid37945	1959327	1960730	-	1	1959665	mtbb
3	Acetohalobium_arabaticum	1355301	1356698	-	1	1355639	mtbb
3	Methanosarcina_barkeri_fusaro_uid103	4624960	4626390	+	2	4626052	Annotated as pseudo gene
3	Methanosarcina_acetivorans_uid290	1111892	1113298	-	3	1112233	mtbb
3	Methanosarcina_acetivorans_uid290	3004114	3005523	+	2	3005185	mtbb
3	Methanosarcina_acetivorans_uid290	620599	622026	+	2	621688	mtbb
3	Methanococcoides_burtonii_DSM_6242_uid9634	1455458	1456870	-	3	1455796	Annotated as pseudo gene
3	Methanosarcina_mazei_uid300	2446279	2447685	-	2	2446620	annotated as two genes
3	Methanosarcina_mazei_uid300	2035520	2037019	+	3	2036681	annotated as two genes
3	Methanosarcina_mazei_uid300	3574111	3575520	+	2	3575182	annotated as two genes
4	Methanohalophilus_mahii_DSM_5219_uid30711	1152100	1153476	-	2	1152873	Annotated as pseudo gene
4	Methanohalophilus_mahii_DSM_5219_uid30711	1168508	1169884	-	3	1169281	Annotated as pseudo gene
4	Methanosarcina_acetivorans_uid290	3707674	3709050	+	2	3708277	mtmb2
4	Methanosalsum_zhilinae_DSM_4017_uid40771	677927	679303	+	3	678530	mtmb
4	Methanococcoides_burtonii_DSM_6242_uid9634	891213	892610	-	1	891986	Annotated as pseudo gene
4	Methanohalobium_evestigatum_Z_7303_uid37945	1023726	1025102	-	1	1024499	mtmb
4	Methanohalobium_evestigatum_Z_7303_uid37945	1342229	1343605	-	3	1343002	mtmb
4	Desulfotomaculum_acetoxidans_DSM_771_uid27947	25951	27348	+	2	26566	mtmb
4	Methanosarcina_barkeri_fusaro_uid103	4669155	4670552	-	1	4669928	Annotated as pseudo gene
4	Methanosarcina_barkeri_fusaro_uid103	1023856	1025232	+	2	1024459	Annotated as pseudo gene
4	Methanosarcina_barkeri_fusaro_uid103	1021046	1022422	+	3	1021649	mtmb
4	Methanosalsum_zhilinae_DSM_4017_uid40771	1638003	1639379	-	1	1638776	MtmB
4	Methanosalsum_zhilinae_DSM_4017_uid40771	1641232	1642608	-	2	1642005	MtmB
4	Methanococcoides_burtonii_DSM_6242_uid9634	883694	885076	-	3	884467	Annotated as pseudo gene
4	Methanosarcina_mazei_uid300	4063387	4064763	+	2	4063990	MtmB
4	Methanosarcina_mazei_uid300	1717292	1718668	-	3	1718065	annotated as two genes
4	Methanosarcina_acetivorans_uid290	171194	172570	-	3	171967	mtmb1
4	Desulfosporosinus_orientis_DSM_765_uid66191	1695269	1696660	+	3	1695878	Annotated as pseudo gene
4	Acetohalobium_arabaticum	1811595	1812983	-	1	1812377	mtmb
5	Acetohalobium_arabaticum	2456254	2457252	-	2	2456361	transposase terminated by uag
5	Acetohalobium_arabaticum	943247	945469	+	3	944534	transposase terminated by uag
5	Acetohalobium_arabaticum	1464229	1465794	-	2	1464507	transposase terminated by uag
6	Desulfosporosinus_orientis_DSM_765_uid66191	187334	188908	+	3	188609	succinyl-CoA synthetase subunit beta followed by hypothetical
6	Desulfitobacterium_hafniense_DCB_2_uid205	3306057	3307667	-	1	3306356	succinate--CoA ligase followed by hypothetical
7	Thermincola_potens	955719	957743	+	1	956700	coenzyme F420 hydrogenase followed by putative anaerobic sulfite
7	Thermincola_potens	2023607	2025631	-	3	2024650	coenzyme F420 hydrogenase followed by putative anaerobic sulfite
8	Acetohalobium_arabaticum	738072	740156	-	1	738335	patatin followed by nothing (empty region)
8	Acetohalobium_arabaticum	432989	433285	-	3	433213	Empty region
9	Desulfobacterium_autotrophicum_HRM2_uid20931	5380723	5381007	+	2	5380867	Empty region
9	Desulfobacterium_autotrophicum_HRM2_uid20931	2079396	2081291	+	1	2081151	protein MsbA1 terminated by UAG, roughly 140 downstream in empty region
10	Desulfitobacterium_hafniense_DCB_2_uid205	3999438	4001282	-	1	4000493	5'-deoxy-5'-methylthioadenosine phosphorylase followed by S-methyl-5-thioribose-1-phosphate isomeras
10	Desulfosporosinus_orientis_DSM_765_uid66191	4884734	4886569	-	3	4885789	purine or other phosphorylase followed by "translation initiation factor, aIF-2BI family"
11	Desulfotomaculum_acetoxidans_DSM_771_uid27947	3836631	3837962	-	1	3836933	CRISPR-associated protein Cas1, CRISPR-associated protein Cas2
11	Desulfitobacterium_hafniense_DCB_2_uid205	2360341	2361672	+	2	2361370	CRISPR-associated protein Cas1, CRISPR-associated protein Cas2
11	Thermincola_potens	1959432	1959812	-	1	1959731	CRISPR-associated protein Cas1, CRISPR-associated protein Cas2
12	Desulfitobacterium_hafniense_DCB_2_uid205	1057534	1059024	+	2	1058911	transposase IS1182 family protein, inside repeat region
12	Desulfitobacterium_hafniense_DCB_2_uid205	208368	209870	-	1	208493	transposase IS1182 family protein, inside repeat region
13	Desulfobacterium_autotrophicum_HRM2_uid20931	4134824	4136272	-	3	4135051	transposase/integrase family protein followed by protein ExeA4
13	Desulfobacterium_autotrophicum_HRM2_uid20931	3810180	3811628	+	1	3811401	transposase/integrase family protein followed by protein ExeA3
14	Methanococcoides_burtonii_DSM_6242_uid9634	2188121	2189380	-	3	2188252	biotin synthetase followed by hypothetical protein (note, small N-terminal overlap with pyrrolysyl trna synthetase)
14	Methanosalsum_zhilinae_DSM_4017_uid40771	1122241	1123398	+	2	1122271	radical SAM protein followed by hypothetical protein
15	Methanosarcina_mazei_uid300	2076465	2077943	+	1	2076792	transposase followed by transposase
15	Methanosarcina_mazei_uid300	2134324	2135778	+	2	2134627	transposase followed by transposase
15	Methanosarcina_mazei_uid300	2909176	2910630	-	2	2910327	transposase followed by transposase
15	Methanosarcina_mazei_uid300	333454	334908	-	2	334605	transposase followed by transposase
15	Methanosarcina_mazei_uid300	508772	510226	-	3	509923	transposase followed by transposase
15	Methanosarcina_mazei_uid300	965509	966987	+	2	965836	transposase followed by transposase
15	Methanosarcina_acetivorans_uid290	1694048	1695502	-	3	1695199	hypothetical protein followed by hypothetical protein
15	Methanosarcina_mazei_uid300	3944678	3946111	-	3	3945829	transposase followed by transposase
15	Methanosarcina_mazei_uid300	3842524	3843957	-	2	3843675	transposase followed by transposase
15	Methanosarcina_mazei_uid300	3213768	3215201	+	1	3214050	transposase followed by transposase
15	Methanosarcina_mazei_uid300	3078067	3079500	-	2	3079218	transposase followed by transposase
15	Methanosarcina_mazei_uid300	2898944	2900377	+	3	2899226	transposase followed by transposase
15	Methanosarcina_mazei_uid300	2182865	2184298	+	3	2183147	transposase followed by transposase
15	Methanosarcina_mazei_uid300	1935523	1936956	+	2	1935805	transposase followed by transposase
15	Methanosarcina_mazei_uid300	886162	887595	-	2	887313	transposase followed by transposase
15	Methanosarcina_mazei_uid300	1495272	1496705	+	1	1495554	transposase followed by transposase
16	Methanosarcina_barkeri_fusaro_uid103	2617283	2617435	+	3	2617307	sensory transduction histidine kinase
16	Methanohalophilus_mahii_DSM_5219_uid30711	1482157	1483830	-	2	1483578	Pseudogene
16	Methanosarcina_acetivorans_uid290	1024642	1027569	-	2	1026924	sensory transduction histidine kinase and a hypothetical protein upstream uag
17	Methanosarcina_barkeri_fusaro_uid103	4504139	4504447	-	3	4504333	Overlaps much shorted pseudo gene (uag 150+ upstream pseudo gene). Also short overlap with hypothetical protein in N-terminal region.
17	Desulfotomaculum_acetoxidans_DSM_771_uid27947	2792936	2794099	+	3	2793923	Overlap with pseudo gene in start region. Also completely overlaps short transposase.
18	Methanosarcina_acetivorans_uid290	3750578	3751078	+	3	3750791	inside much longer replication factor A
18	Methanosarcina_mazei_uid300	391952	392767	+	3	392321	partial overlap with replication factor A
19	Methanosarcina_acetivorans_uid290	3625664	3626353	+	3	3625967	TetR
19	Methanosarcina_barkeri_fusaro_uid103	4234148	4234840	-	3	4234546	TetR (annotated as two genes)
20	Methanosarcina_barkeri_fusaro_uid103	2202088	2203392	+	2	2202247	ATPase AAA downstream uag
20	Methanosarcina_mazei_uid300	407217	408458	+	1	407313	ATPase AAA downstream uag
21	Methanosarcina_mazei_uid300	2396579	2398108	+	3	2396729	dihydroorotase downstream uag
21	Methanosarcina_acetivorans_uid290	1069043	1070464	+	3	1069052	dihydroorotase downstream uag
21	Methanosarcina_barkeri_fusaro_uid103	2191992	2193416	+	1	2192001	dihydroorotase downstream uag
22	Methanosarcina_acetivorans_uid290	3124686	3126704	-	1	3126680	hypothetical protein downstram uag
22	Methanosarcina_mazei_uid300	3736689	3738710	-	1	3738686	hypothetical protein downstram uag
22	Methanohalophilus_mahii_DSM_5219_uid30711	1222543	1224546	-	2	1224531	hypothetical protein downstram uag
22	Methanosarcina_barkeri_fusaro_uid103	4762086	4764092	-	1	4764077	hypothetical protein downstram uag
23	Methanosarcina_acetivorans_uid290	4733026	4734504	-	2	4734177	transposase
23	Methanosarcina_acetivorans_uid290	4365527	4367005	+	3	4365854	transposase
23	Methanosarcina_acetivorans_uid290	3428840	3430318	-	3	3429991	transposase
24	Methanosarcina_acetivorans_uid290	694454	694705	-	3	694576	Completely overlapped by replication factor A
24	Methanosarcina_mazei_uid300	2093602	2094297	-	2	2093724	Completely overlapped by replication factor A
24	Methanosarcina_barkeri_fusaro_uid103	1764319	1764579	+	2	1764478	Pseudogene
25	Methanosarcina_mazei_uid300	1264436	1264795	-	3	1264582	Overlap with "regulatory protein"
25	Methanosarcina_barkeri_fusaro_uid103	1305777	1306166	-	1	1305935	Overlap with "regulatory protein"
25	Methanosarcina_acetivorans_uid290	5421456	5422163	-	1	5421599	GPR1/FUN34/yaaH family protein protein is totally overlapped by iORF which is significantly longer.
