# Supplementary material for: Effects of using coding potential, sequence conservation and mRNA structure conservation for predicting pyrrolysine containing genes
Source: BMC Bioinformatics. 2013 Apr 4;14:118. doi: 10.1186/1471-2105-14-118 (PMC3639795; doi:10.1186/1471-2105-14-118)
Supplement: Additional file 2 — Complete set of alignments and predicted structures. This zip file contains a subdirectory for each of the six clusters for known pyrrolysine incorporating genes, where alignments and predicted structures using all methods supported by the WAR web-service are available in fasta format. [file 1471-2105-14-118-S2.zip]

Archive with 104 entries (97 files):
- war/
- war/mtbB/
- war/mtbB/cmfinder.fas
- war/mtbB/combined.fas
- war/mtbB/consensus.fas
- war/mtbB/foldm.fas
- war/mtbB/lara.fas
- war/mtbB/locarna.fas
- war/mtbB/mafft_alifold.fas
- war/mtbB/mafft_pfold.fas
- war/mtbB/mastr.fas
- war/mtbB/murlet.fas
- war/mtbB/mxscarna.fas
- war/mtbB/petfold.fas
- war/mtbB/pfold.fas
- war/mtbB/rnaalifold.fas
- war/mtbB/rnaforester.fas
- war/mtbB/rnasampler.fas
- war/mtmB/
- war/mtmB/cmfinder.fas
- war/mtmB/combined.fas
- war/mtmB/consensus.fas
- war/mtmB/foldm.fas
- war/mtmB/lara.fas
- war/mtmB/locarna.fas
- war/mtmB/mafft_alifold.fas
- war/mtmB/mafft_pfold.fas
- war/mtmB/mastr.fas
- war/mtmB/murlet.fas
- war/mtmB/mxscarna.fas
- war/mtmB/petfold.fas
- war/mtmB/pfold.fas
- war/mtmB/rnaalifold.fas
- war/mtmB/rnaforester.fas
- war/mtmB/rnasampler.fas
- war/mttB/
- war/mttB/cmfinder.fas
- war/mttB/combined.fas
- war/mttB/consensus.fas
- war/mttB/foldm.fas
- war/mttB/lara.fas
- war/mttB/locarna.fas
- war/mttB/mafft_alifold.fas
- war/mttB/mafft_pfold.fas
- war/mttB/mastr.fas
- war/mttB/murlet.fas
- war/mttB/mxscarna.fas
- war/mttB/petfold.fas
- war/mttB/pfold.fas
- war/mttB/rnaalifold.fas
- war/mttB/rnaforester.fas
- war/mttB/rnasampler.fas
- war/README
- war/TetR/
- war/TetR/cmfinder.fas
- war/TetR/combined.fas
- war/TetR/consensus.fas
- war/TetR/foldm.fas
- war/TetR/lara.fas
- war/TetR/locarna.fas
- war/TetR/mafft_alifold.fas
- war/TetR/mafft_pfold.fas
- war/TetR/mastr.fas
- war/TetR/murlet.fas
- war/TetR/mxscarna.fas
- war/TetR/petfold.fas
- war/TetR/pfold.fas
- war/TetR/rnaalifold.fas
- war/TetR/rnaforester.fas
- war/TetR/rnasampler.fas
- war/transposase1/
- war/transposase1/cmfinder.fas
- war/transposase1/combined.fas
- war/transposase1/consensus.fas
- war/transposase1/foldm.fas
- war/transposase1/lara.fas
- war/transposase1/locarna.fas
- war/transposase1/mafft_alifold.fas
- war/transposase1/mafft_pfold.fas
- war/transposase1/mastr.fas
- war/transposase1/murlet.fas
- war/transposase1/mxscarna.fas
- war/transposase1/petfold.fas
- war/transposase1/pfold.fas
- war/transposase1/rnaalifold.fas
- war/transposase1/rnaforester.fas
- war/transposase1/rnasampler.fas
- war/transposase2/
- war/transposase2/cmfinder.fas
- war/transposase2/combined.fas
- war/transposase2/consensus.fas
- war/transposase2/foldm.fas
- war/transposase2/lara.fas
- war/transposase2/locarna.fas
- war/transposase2/mafft_alifold.fas
- war/transposase2/mafft_pfold.fas
- war/transposase2/mastr.fas
- war/transposase2/murlet.fas
- war/transposase2/mxscarna.fas
- war/transposase2/petfold.fas
- war/transposase2/pfold.fas
- war/transposase2/rnaalifold.fas
- war/transposase2/rnaforester.fas
- war/transposase2/rnasampler.fas
