# Supplementary material for: Effects of using coding potential, sequence conservation and mRNA structure conservation for predicting pyrrolysine containing genes
Source: BMC Bioinformatics. 2013 Apr 4;14:118. doi: 10.1186/1471-2105-14-118 (PMC3639795; doi:10.1186/1471-2105-14-118)
Supplement: Additional file 2 — Complete set of alignments and predicted structures. This zip file contains a subdirectory for each of the six clusters for known pyrrolysine incorporating genes, where alignments and predicted structures using all methods supported by the WAR web-service are available in fasta format. [file 1471-2105-14-118-S2.zip › war/mtbB/foldm.fas]

>Acetohalobiu 
UAGGUAGGUGUAGGUGACCCUAAUGGAAUGGUCAUC-AGUCACGCAUUAGCUUCGGGCAUG--GGC--GGAGUACGUACUGCCGGAGA-CCUGGUAGCGCGCAUGC
>Desulfosporo 
UAGAUUGGUCA-UGGUGAUCCUUAUGGUA-UGGCUAUAACUCAUGAAAUGUCUGCAGGCAUGGGC---GGCAUACGUACUGCCGGAGA-UCUGGUAGCACGGAUGC
>Methanococco 
UAGAUC-GGUG-UUGGUGACCCAAUGGGUAUGCCAAUCUCACACAUCAUGGCUUCCGGUAUGA-CC--GGAAUCAGGGCAGCUGGUGA-CCUUGUUGCAAGGAUGC
>Methanococco-7 
UAGAUU-GGUG-UUGGUGACCCAAUGGGUAUGCCAAUCUCACACAUCAUGGCUUCCGGUAUGA-CC--GGUAUGAGAGCAGCUGGUGA-CCUUGUUGCAAGGAUGC
>Methanohalob 
UAGGUAGGA-G-UCGGCGACCCGGUGGGUAUGCCGAUAGCACACGUAUCCGCAUCCGGUAUGA-CC--GGUAUGCGUGCAGGUGGAGA-CCUUGUUGCAAGAAUGC
>Methanohalob-2 
UAGGUAGGA-G-UCGGCGACCCAGUGGGUAUGCCGAUAGCACACGUAUCCGCAUCCGGUAUGA-CC--GGUAUGCGUGCAGGUGGAGA-CCUUGUUGCAAGAAUGC
>Methanohalop 
UAGAUAGGAG--UUGGCGACCCCAUAGGUAUGCCAAUCUCACAUAUCAUGGCAUCCGGUCUUA-C--AGGAAUGCGUGCAGCCGGUGA-CCUUGUUGCCAGGAUGC
>Methanohalop-0 
UAGAUAGGAG--UUGGCGACCCAAUCGGUAUGCCAAUCUCACAUAUCAUGGCAUCCGGUCUUA-C--AGGAAUGCGUGCAGCCGGUGA-CCUUGUUGCCAGGAUGC
>Methanohalop-1 
----UAGGAG--UUGGCGACCCAAUCGGUAUGCCAAUCUCACAUAUCAUGGCAUCCGGUCUUACAGGAAUGCGUGCAGCCGGUGACCUUGUUGCCAGGAUGCAGUU
>Methanosalsu 
UAGAUA-GGAG-UCGGCGACCCAAUGGGUAUGCCGAUUUCCCACAUAAU---GACCUCCGGAAUGAGCGGUAUCAGAGCAGCAGGGGA-UCUUGUUGCAAGGAUGC
>Methanosarci 
UAGAUCGG-GG-UCGGCGACCCAAUGGGUAUGCCGAUCGCACACAUAAUGGCUUCAGGUAUGA-C--AGGAAUGAGAGCUGCAGGAGA-CCUUGUUGCAAGAAUGG
>Methanosarci-10 
UAGAUC-GGGG-UCGGCGACCCUCUGGGUAUGCCGAUUUCCCACAUAAU---GGCUUCAGGUAUGACAGGAAUGAGAGCAGCAGGAGA-CCUUGUUGCAAGGAUGC
>Methanosarci-3 
UAGAUC-GGAG-UCGGCGACCCGAUGGGUAUGCCGAUUUCCCAUAUAAUGGCUUCAGGUAUGA-CU--GGAAUUAGAGCUGCAGGUGA-CCUUGUUGCAAGAAUGG
>Methanosarci-4 
UAGAUC-GGGG-UCGGCGACCCUCUGGGUAUGCCGAUUUCCCACAUAAUGGCCUCAGGUAUGA-CC--GGGAUCAGAGCAGCCGGCGA-UCUUGUUGCAAGGAUGC
>Methanosarci-5 
UAGAUC-GGGG-UCGGCGACCCUCUGGGUAUGCCGAUUUCCCACAUAAUGGCUUCAGGUAUGA-CC--GGGAUAAGAGCUG-CAGGCGACCUGGUCGCAAGGAUGG
>Methanosarci-6 
UAGAUC-GGGG-UCGGCGACCCUCUGGGUAUGCCGAUUUCCCACAUAAUGGCUUCAGGUAUGA-CC--GGGAUCAGAGCAGCAGGCGA-CCUUGUUGCAAGGAUGC
>Methanosarci-8 
UAGAUC-GGGG-UCGGCGACCCUCUGGGUAUGCCGAUCUCCCACAUAAU---GGCUUCAGGUAUGACAGGAAUGAGAGCAGCAGGAGA-CCUUGUUGCAAGGAUGC
>Methanosarci-9 
UAGAUC-GGGG-UCGGCGACCCUCUGGGUAUGCCGAUCUCCCACAUAAU---GGCCUCAGGCAUGACAGGAAUGAGAGCAGCAGGAGA-CCUUGUUGCAAGGAUGC
>structure
...((..((((.((((((((((...)))).))))))))))..(.....).......(((...).))...........((((((((.....))))))))....))..
