# Supplementary material for: Effects of using coding potential, sequence conservation and mRNA structure conservation for predicting pyrrolysine containing genes
Source: BMC Bioinformatics. 2013 Apr 4;14:118. doi: 10.1186/1471-2105-14-118 (PMC3639795; doi:10.1186/1471-2105-14-118)
Supplement: Additional file 2 — Complete set of alignments and predicted structures. This zip file contains a subdirectory for each of the six clusters for known pyrrolysine incorporating genes, where alignments and predicted structures using all methods supported by the WAR web-service are available in fasta format. [file 1471-2105-14-118-S2.zip › war/mtbB/mafft_alifold.fas]

>Acetohalobiu
UAGGUAGGUGUAGGUGACCCUAAUGGAAUGGUCAUCAGUCACGCAUUAGCUUCGGGCAUGGGCGGAGUACGUACUGCCGGAGACCUGGUAGCGCGCAUGC----
>Desulfosporo
UAGAUUGGUCAUGGUGAUCCUUAUGGUAUGGCUAUAACUCAUGAAAUGUCUGCAGGCAUGGGCGGCAUACGUACUGCCGGAGAUCUGGUAGCACGGAUGC----
>Methanococco
UAGAUCGGUGUUGGUGACCCAAUGGGUAUGCCAAUCUCACACAUCAUGGCUUCCGGUAUGACCGGAAUCAGGGCAGCUGGUGACCUUGUUGCAAGGAUGC----
>Methanococco-7
UAGAUUGGUGUUGGUGACCCAAUGGGUAUGCCAAUCUCACACAUCAUGGCUUCCGGUAUGACCGGUAUGAGAGCAGCUGGUGACCUUGUUGCAAGGAUGC----
>Methanohalob
UAGGUAGGAGUCGGCGACCCGGUGGGUAUGCCGAUAGCACACGUAUCCGCAUCCGGUAUGACCGGUAUGCGUGCAGGUGGAGACCUUGUUGCAAGAAUGC----
>Methanohalob-2
UAGGUAGGAGUCGGCGACCCAGUGGGUAUGCCGAUAGCACACGUAUCCGCAUCCGGUAUGACCGGUAUGCGUGCAGGUGGAGACCUUGUUGCAAGAAUGC----
>Methanohalop
UAGAUAGGAGUUGGCGACCCCAUAGGUAUGCCAAUCUCACAUAUCAUGGCAUCCGGUCUUACAGGAAUGCGUGCAGCCGGUGACCUUGUUGCCAGGAUGC----
>Methanohalop-0
UAGAUAGGAGUUGGCGACCCAAUCGGUAUGCCAAUCUCACAUAUCAUGGCAUCCGGUCUUACAGGAAUGCGUGCAGCCGGUGACCUUGUUGCCAGGAUGC----
>Methanohalop-1
UA----GGAGUUGGCGACCCAAUCGGUAUGCCAAUCUCACAUAUCAUGGCAUCCGGUCUUACAGGAAUGCGUGCAGCCGGUGACCUUGUUGCCAGGAUGCAGUU
>Methanosalsu
UAGAUAGGAGUCGGCGACCCAAUGGGUAUGCCGAUUUCCCACAUAAUGACCUCCGGAAUGAGCGGUAUCAGAGCAGCAGGGGAUCUUGUUGCAAGGAUGC----
>Methanosarci
UAGAUCGGGGUCGGCGACCCAAUGGGUAUGCCGAUCGCACACAUAAUGGCUUCAGGUAUGACAGGAAUGAGAGCUGCAGGAGACCUUGUUGCAAGAAUGG----
>Methanosarci-10
UAGAUCGGGGUCGGCGACCCUCUGGGUAUGCCGAUUUCCCACAUAAUGGCUUCAGGUAUGACAGGAAUGAGAGCAGCAGGAGACCUUGUUGCAAGGAUGC----
>Methanosarci-3
UAGAUCGGAGUCGGCGACCCGAUGGGUAUGCCGAUUUCCCAUAUAAUGGCUUCAGGUAUGACUGGAAUUAGAGCUGCAGGUGACCUUGUUGCAAGAAUGG----
>Methanosarci-4
UAGAUCGGGGUCGGCGACCCUCUGGGUAUGCCGAUUUCCCACAUAAUGGCCUCAGGUAUGACCGGGAUCAGAGCAGCCGGCGAUCUUGUUGCAAGGAUGC----
>Methanosarci-5
UAGAUCGGGGUCGGCGACCCUCUGGGUAUGCCGAUUUCCCACAUAAUGGCUUCAGGUAUGACCGGGAUAAGAGCUGCAGGCGACCUGGUCGCAAGGAUGG----
>Methanosarci-6
UAGAUCGGGGUCGGCGACCCUCUGGGUAUGCCGAUUUCCCACAUAAUGGCUUCAGGUAUGACCGGGAUCAGAGCAGCAGGCGACCUUGUUGCAAGGAUGC----
>Methanosarci-8
UAGAUCGGGGUCGGCGACCCUCUGGGUAUGCCGAUCUCCCACAUAAUGGCUUCAGGUAUGACAGGAAUGAGAGCAGCAGGAGACCUUGUUGCAAGGAUGC----
>Methanosarci-9
UAGAUCGGGGUCGGCGACCCUCUGGGUAUGCCGAUCUCCCACAUAAUGGCCUCAGGCAUGACAGGAAUGAGAGCAGCAGGAGACCUUGUUGCAAGGAUGC----
>structure
......(..((((((((((.....))).)))))))..)..................................(((((.((....)).)))))............
