# Supplementary material for: Effects of using coding potential, sequence conservation and mRNA structure conservation for predicting pyrrolysine containing genes
Source: BMC Bioinformatics. 2013 Apr 4;14:118. doi: 10.1186/1471-2105-14-118 (PMC3639795; doi:10.1186/1471-2105-14-118)
Supplement: Additional file 2 — Complete set of alignments and predicted structures. This zip file contains a subdirectory for each of the six clusters for known pyrrolysine incorporating genes, where alignments and predicted structures using all methods supported by the WAR web-service are available in fasta format. [file 1471-2105-14-118-S2.zip › war/mtbB/rnaforester.fas]

>Acetohalobiu
UAGGUAGGUGUAGGUGA--C---CCUAAUGGAAUGGUCAUCAGUC-A-CGCAUU-A--GC-U---UCG--GG-CAUGG--G-------CGG-AG--U---A------CGUACUG-CC---GGAG-ACCUGGUA-GCGCGC-AUGC----
>Desulfosporo
UAGAUU-GGUCAUGGUG--A---UCCUUAU-GGUAUGGCUAU-A-------A---C--UC-A---UGAAAUG-UCUGC--AG------GCA-UG--GG--CGGCAUACGUACUG-CC---GGAG-AUCUGGUA-GCACGG-AUGC----
>Methanococco
UAGAUC-GGU-GUUGGU--G---ACCCAAUGGGUAUGCCAAU-C--U-C--ACACAU-C--AUG-GCUUCCGGUAUGACCGGAAUCAGGGCAGCU-GGUG-------A---C---CU---UGUU-GC-AAG---G-A-----UGC----
>Methanococco-7
U------AGA-UUGGUGUUGGUGACCCAAUGGGUA-UGCCAA-U--C-U-CACACAU-C--AUG-GCUUCCGGUAUGACCGGUAUGAGAGCAGCU-GGUG-------A---C---CU---UGUU-GC-AAG---G-A-----UGC----
>Methanohalob
UAGGUA-GGA-GUCGGC--G---ACCCGGUGGGUAUGCCGAU---------AG-CACACGUAUCCGCAUCCGGUAUGACCGG--U-A-UGCGUGCAGGUGG------AG-AC---CU---UGUU-GC-AAG---A-A-----UGC----
>Methanohalob-2
UAGGUA-GGA-GUCGGC--G---ACCCAGUGGGUAUGCCGAU---------AG-CACACGUAUCCGCAUCCGGUAUGACCGG--U-A-UGCGUGCAGGUGG------AG-AC---CU---UGUU-GC-AAG---A-A-----UGC----
>Methanohalop
UAGAUA-GGA-GUUGGC--G---ACCCCAUAGGUAUGCCAAUCU--CACAUAUCAUG-GC-A---UCC--GG-UCUUA--CA------GGAAUG--CG--U-GCA---G-CCGG-UG---ACCU-UG-UUGCCAGGA-----UGC----
>Methanohalop-0
UAGAUA-GGA-GUUGGC--G---ACCCAAUCGGUAUGCCAAUCU--CACAUAUCAUG-GC-A---UCC--GG-UCUUA--CA------GGAAUG--CG--U-GCA---G-CCGG-UG---ACCU-UG-UUGCCAGGA-----UGC----
>Methanohalop-1
UAG-----GA-GUUGGC--G---ACCCAAUCGGUAUGCCAAUCU--CACAUAUCAUG-GC-A---UCC--GG-UCUUA--CA------GGAAUG--CG--U-GCA---G-CCGG-UG---ACCU-UG-UUGCCAGGA-----UGCAGUU
>Methanosalsu
UAGAUA-GGA-GUCGGC--G---ACCCAAUGGGUAUGCCGAU-UU---CCCA-------C-A---UAA--UG-ACCUC-CGG------A-A-UG--AG--CGGUAUCAGAGCAG-CA---GGGG-AUCUUGUU-GCAAGG-AUGC----
>Methanosarci
UAGAUC-GGG-GUCGGC--G---ACCCAAUGGGUAUGCCGAU-CGCA-C--A-------C-A---UAA--UG-GCUUC--AG------GUA-UG--AC--AGGAAUGAGAGCUG-CA---GGAG-ACCUUGUU-GCAAGA-AUGG----
>Methanosarci-10
UAGAUC-GGG-GUCGGC--G---ACCCUCUGGGUAUGCCGAU-UUCC-C--A-------C-A---UAA--UG-GCUUC--AG------GUA-UG--AC--AGGAAUGAGAGCAG-CA---GGAG-ACCUUGUU-GCAAGG-AUGC----
>Methanosarci-3
UAGAUC-GGA-GUCGGC--G---ACCCGAUGGGUAUGCCGAU-U--U-CCCAUAUAA-UG-G-C-UUC-AGG-UAUGA--CU------GGAAUU--AG--A---------GCUG-CA---GGUG-ACCUUGUU-GCAAGA-AUGG----
>Methanosarci-4
UAGAUC-GGG-GUCGGC--G---ACCCUCUGGGUAUGCCGAU-UUCC-CACAUA-A--UG-G-C-CUC-AGG-UAUGA-CC-------GGGAUC--AG--A-GCA---G-CCGG-CG---AUCU-UG-UUGCAAGGA-----UGC----
>Methanosarci-5
UAGAUC-GGG-GUCGGC--G---ACCCUCUGGGUAUGCCGAU-UUCC-C--A-C-A--UA-A---UGG--CU-UCAG---G-------U-A-U--------------GACCGGGAUAAGAGCUGCAGGCGACC-UGGUCGCAAGGAUGG
>Methanosarci-6
UAGAUC-GGG-GUCGGC--G---ACCCUCUGGGUAUGCCGAU-UUCC-CACAUA-A--UG-G-C-UUC-AGG-UAUGA-CCG------GGA-UC--AG--A---------GCAG-CA---GGCG-ACCUUGUU-GCAAGG-AUGC----
>Methanosarci-8
UAGAUC-GGG-GUCGGC--G---ACCCUCUGGGUAUGCCGAU-CU---CCCA-------C-A---UAA--UG-GCUUC--AG------GUA-UG--AC--AGGAAUGAGAGCAG-CA---GGAG-ACCUUGUU-GCAAGG-AUGC----
>Methanosarci-9
UAGAUC-GGG-GUCGGC--G---ACCCUCUGGGUAUGCCGAU-CU---CCCA-------C-A---UAAUGGC-CUCAG-GC---------A-UG--AC--AGGAAUGAGAGCAG-CA---GGAG-ACCUUGUU-GCAAGG-AUGC----
>structure
.......(((.(((((((.....((((...)))).)))))).)..)).).....(((.((((..(((((.((.......))......)))))))).)))).......((.(((((.(...((.....)))))).)).))..........
