# Supplementary material for: Effects of using coding potential, sequence conservation and mRNA structure conservation for predicting pyrrolysine containing genes
Source: BMC Bioinformatics. 2013 Apr 4;14:118. doi: 10.1186/1471-2105-14-118 (PMC3639795; doi:10.1186/1471-2105-14-118)
Supplement: Additional file 2 — Complete set of alignments and predicted structures. This zip file contains a subdirectory for each of the six clusters for known pyrrolysine incorporating genes, where alignments and predicted structures using all methods supported by the WAR web-service are available in fasta format. [file 1471-2105-14-118-S2.zip › war/mtbB/rnasampler.fas]

>Acetohalobiu 
UAGGUA-GGUGUAGGUGACCCUAAUGGAAUGGUCAUCAGUCAC--GCAUU-----AGCUUCG-----GGCAUGGG-CGGAGUACGU-ACUGCCGGAGACCUGGUAGC-GCGCAUG----C
>Desulfosporo 
UAGAUUGGUCAUGGUGA-UCCUUAUGGUA----UGGCUAUAAC--UCAUGAAAUGUC-UGCA-----GGCAUGGGCGGCA-UACGU-ACUGCCGGAGAUCUGGUAGC-ACGGAUG----C
>Methanococco 
UAGAUC-GGUGUUGGUGACCCAAUGGGUA----UGCCAAUCUCACACAUC--AUGGCUUCCG------GUAUGAC-CGGAAUCAGG-GCAGCUGGUGACCUUGUUGC-AAGGAUG----C
>Methanococco-7 
UAGAUU-GGUGUUGGUGACCCAAUGGGUA----UGCCAAUCUCACACAUC--AUGGCUUCCG------GUAUGAC-CGGUAUGAGA-GCAGCUGGUGACCUUGUUGC-AAGGAUG----C
>Methanohalob 
UAGGUA-GGAGUCGGCGACCCGGUGGGUA----UGCCGAUAGCACACGUA--UCCGCAUCCG------GUAUGAC-CGGUAUGCGUGCAGGUGGA-GACCUUGUUGC-AAGAAUG----C
>Methanohalob-2 
UAGGUA-GGAGUCGGCGACCCAGUGGGUA----UGCCGAUAGCACACGUA--UCCGCAUCCG------GUAUGAC-CGGUAUGCGUGCAGGUGGA-GACCUUGUUGC-AAGAAUG----C
>Methanohalop 
UAGAUA-GGAGUUGGCGACCCCAUAGGUA----UGCCAAUCUCACAUAUC--AUGGCAUCCG------GUCUUAC-AGGAAUGCGU-GCAGCCGGUGACCUUGUUGC-CAGGAUG----C
>Methanohalop-0 
UAGAUA-GGAGUUGGCGACCCAAUCGGUA----UGCCAAUCUCACAUAUC--AUGGCAUCCG------GUCUUAC-AGGAAUGCGU-GCAGCCGGUGACCUUGUUGC-CAGGAUG----C
>Methanohalop-1 
----UA-GGAGUUGGCGACCCAAUCGGUA----UGCCAAUCUCACAUAUC--AUGGCAUCCG------GUCUUAC-AGGAAUGCGU-GCAGCCGGUGACCUUGUUGC-CAGGAUGCAGUU
>Methanosalsu 
UAGAUA-GGAGUCGGCGACCCAAUGGGUA----UGCCGAUUUCCCACAUA--AUGACCUCCG------GAAUGAG-CGGUAUCAGA-GCAGCAGGGGAUCUUGUUGC-AAGGAUG----C
>Methanosarci 
UAGAUC-GGGGUCGGCGACCCAAUGGGUA----UGCCGAUCGCACACAUA--AUGGC-UUCA-----GGUAUGAC-AGGAAUGAGA-GCUGCAGGAGACCUUGUUGC-AAGAAUG----G
>Methanosarci-10 
UAGAUC-GGGGUCGGCGACCCUCUGGGUA----UGCCGAUUUCCCACAUA--AUGGC-UUCA-----GGUAUGAC-AGGAAUGAGA-GCAGCAGGAGACCUUGUUGC-AAGGAUG----C
>Methanosarci-3 
UAGAUC-GGAGUCGGCGACCCGAUGGGUA----UGCCGAUUUCCCAUAUA--AUGGC-UUCA-----GGUAUGAC-UGGAAUUAGA-GCUGCAGGUGACCUUGUUGC-AAGAAUG----G
>Methanosarci-4 
UAGAUC-GGGGUCGGCGACCCUCUGGGUA----UGCCGAUUUCCCACAUA--AUGGC-CUCA-----GGUAUGAC-CGGGAUCAGA-GCAGCCGGCGAUCUUGUUGC-AAGGAUG----C
>Methanosarci-5 
UAGAUC-GGGGUCGGCGACCCUCUGGGUA----UGCCGAUUUCCCACAUA--AUGGC-UUCA-----GGUAUGAC-CGGGAUAAGA-GCUGCAGGCGA-CCUGGUCGCAAGGAUG----G
>Methanosarci-6 
UAGAUC-GGGGUCGGCGACCCUCUGGGUA----UGCCGAUUUCCCACAUA--AUGGC-UUCA-----GGUAUGAC-CGGGAUCAGA-GCAGCAGGCGACCUUGUUGC-AAGGAUG----C
>Methanosarci-8 
UAGAUC-GGGGUCGGCGACCCUCUGGGUA----UGCCGAUCUCCCACAUA--AUGGC-UUCA-----GGUAUGAC-AGGAAUGAGA-GCAGCAGGAGACCUUGUUGC-AAGGAUG----C
>Methanosarci-9 
UAGAUC-GGGGUCGGCGACCCUCUGGGUA----UGCCGAUCUCCCACAUA--AUGGC-CUCAGGCAUGACAGGAA-UGAG-----A-GCAGCAGGAGACCUUGUUGC-AAGGAUG----C
>structure
.......((((((((((................))))))))))...((((........((((..............)))).......((((((((....))))))))....)))).....
