# Supplementary material for: Effects of using coding potential, sequence conservation and mRNA structure conservation for predicting pyrrolysine containing genes
Source: BMC Bioinformatics. 2013 Apr 4;14:118. doi: 10.1186/1471-2105-14-118 (PMC3639795; doi:10.1186/1471-2105-14-118)
Supplement: Additional file 2 — Complete set of alignments and predicted structures. This zip file contains a subdirectory for each of the six clusters for known pyrrolysine incorporating genes, where alignments and predicted structures using all methods supported by the WAR web-service are available in fasta format. [file 1471-2105-14-118-S2.zip › war/mtmB/locarna.fas]

>Acetohalobiu 
UAGGGCUGCGAAACAGCAUUGAGUCCUGCCGGAUGUAUUGCUGCAGACCAUGACGGCGGGAUGAAAGAAUCUGAUAGCCAUGAGGUAUCCCAGUUAAAUG
>Desulfosporo 
UAGGGGAAUGAAACAUCAUUAAGUGCCGCAGGGGUUAUAUCUGCUGACUUUGAAGGCGGCAUGAGGCCAUCUGAUUCACAUGAGGUUUCUCAGCUGAAUG
>Desulfotomac 
UAGGGGAAUGAAACUUCACUUUCACCUGCCGGAGUUAUCGCUGCAGAUUUUCCCGGUGGGAUGAGGCCUUCUGACAGCCAUGAGGUAUCACAGUUAAAUG
>Methanococco 
UAGGGACCUGAGACUUCCCUGUCCGCUCAGGGAAACAUCGCUUCCGACUGUGUCGGUGGUCAGGUAACAAGUGACAGCCACGAAGUAUCACAGCUCAACG
>Methanococco_7 
UAGGGACCAGAGACUUCCCUGUCAUCUCAGGGUAACAUCGCUUCCGACUGUGUCGGUGGCCAGAUGACAAGUGACAGCCACGAAGUAUCACAGCUCAACG
>Methanohalob 
UAGGGACCCGAGACCUCACUGUCUGCUCCAGGUAACAUCUCUGCUGAUGCUGUCGGCGGACUUAACCCUGCAGACAGCCAUGAGGUCUCACAGCUUAAUG
>Methanohalob_1 
UAGGGACCCGAGACCUCACUGUCUGCUCCAGGUAACAUCUCUGCUGAUGCUGUCGGCGGACUUAACCCUGCAGACAGCCAUGAGGUCUCACAGCUUAAUG
>Methanohalop 
UAGGGCCCUGAGACUUCCCUGUCUGCACAGGGUAACAUCGGUGCAGACUGUGUCGGUGGUAUGAACUCCAACGACAGCCACGAAGUCUCCCAGCUGAACG
>Methanohalop_0 
UAGGGCCCUGAGACUUCCCUGUCUGCACAGGGUAACAUCGGUGCAGACUGUGUCGGUGGUAUGAACUCCAACGACAGCCACGAAGUCUCCCAGCUGAACG
>Methanosalsu 
UAGGGUCCUGAGACUUCACUGACUGCCCAGGGUAACAUCGCUGCCGAUGCACCUGGUGGCAUGAACUCAAAUGAUAGUCAUGAAGUCUCUCAGCUAAACG
>Methanosalsu_5 
UAGGGUCCUGAGACUUCACUGACUGCCCAGGGUAACAUCGCUGCCGAUGCACCUGGUGGCAUGAACUCAAAUGAUAGUCAUGAAGUCUCUCAGCUAAACG
>Methanosalsu_6 
UAGGGUCCUGAGACUUCACUGACUGCCCAGGGUAACAUCGCUGCCGAUGCACCUGGUGGCAUGAACUCAAAUGAUAGUCAUGAAGUCUCUCAGCUAAACG
>Methanosarci 
UAGGGCCCAGAGACCUCCCUGUCCGCUCAGGGAAACAUCUCAGCCGACUGCGCAGGCGGGAUGCAGAGCACUGACAGCCACGAGGUCUCGCAACUUAACG
>Methanosarci_10 
UAGGGCCCGGAGACUUCCCUGUCUGCUCAGGGAAAUAUAUCCUCUGACUGCGUUGGCGGCCAGAUCUCUUCGGAUAGCCACGAAGUCUCCCAGCUCAACG
>Methanosarci_2 
UAGGGCCCAGAGACCUCACUGUCCGCCCAGGGAAACAUUUCCGCUGACUGUGCCGGCGGAAUGACCUGUACGGACAGUCACGAGGUCUCGCAACUCUGUG
>Methanosarci_3 
UAGGGCCCAGAGACCUCCCUGUCCGCUCAGGGAAAUAUUUCCGCUGACUGCGCCGGCGGAAUGACCUGCACGGACAGCCACGAGGUCUCGCAACUAAACG
>Methanosarci_4 
UAGGGCCCAGAGACCUCCCUGUCCGCUCAGGGAAAUAUUUCCGCUGACUGCGCCGGCGGAAUGACCUGCACGGACAGCCACGAGGUCUCGCAACUAAACG
>Methanosarci_8 
UAGGGACCAGAGACUUCCCUGUCAGCUCAGGGAAAUAUAUCCUCUGACUGCAUGGGAGGCCAGAUCUCAUCAGACAGCCACGAAGUGUCACAGCUCAACG
>Methanosarci_9 
UAGGGACCAGAGACUUCCCUGUCAGCUCAGGGAAAUAUAUCCUCUGACUGCAUGGGAGGCCAGAUCUCAUCAGACAGCCACGAAGUGUCACAGCUCAACG
>structure
....((..((((.((.((.....((.......((.............))..........))...................)).)).))))..))......
