# Supplementary material for: Effects of using coding potential, sequence conservation and mRNA structure conservation for predicting pyrrolysine containing genes
Source: BMC Bioinformatics. 2013 Apr 4;14:118. doi: 10.1186/1471-2105-14-118 (PMC3639795; doi:10.1186/1471-2105-14-118)
Supplement: Additional file 2 — Complete set of alignments and predicted structures. This zip file contains a subdirectory for each of the six clusters for known pyrrolysine incorporating genes, where alignments and predicted structures using all methods supported by the WAR web-service are available in fasta format. [file 1471-2105-14-118-S2.zip › war/mtmB/petfold.fas]

>Acetohalobiu
UAGGGCUGCGAAACAGCAUUGAGUCCUGCCGGAUGUAUUGCUGCAGACCAUGACGGCGGGAUGAAAGAAUCUGAUAGCCAUGAGGUAUCCCAGUUAAAUG
>Desulfosporo
UAGGGGAAUGAAACAUCAUUAAGUGCCGCAGGGGUUAUAUCUGCUGACUUUGAAGGCGGCAUGAGGCCAUCUGAUUCACAUGAGGUUUCUCAGCUGAAUG
>Desulfotomac
UAGGGGAAUGAAACUUCACUUUCACCUGCCGGAGUUAUCGCUGCAGAUUUUCCCGGUGGGAUGAGGCCUUCUGACAGCCAUGAGGUAUCACAGUUAAAUG
>Methanococco
UAGGGACCUGAGACUUCCCUGUCCGCUCAGGGAAACAUCGCUUCCGACUGUGUCGGUGGUCAGGUAACAAGUGACAGCCACGAAGUAUCACAGCUCAACG
>Methanococco-7
UAGGGACCAGAGACUUCCCUGUCAUCUCAGGGUAACAUCGCUUCCGACUGUGUCGGUGGCCAGAUGACAAGUGACAGCCACGAAGUAUCACAGCUCAACG
>Methanohalob
UAGGGACCCGAGACCUCACUGUCUGCUCCAGGUAACAUCUCUGCUGAUGCUGUCGGCGGACUUAACCCUGCAGACAGCCAUGAGGUCUCACAGCUUAAUG
>Methanohalob-1
UAGGGACCCGAGACCUCACUGUCUGCUCCAGGUAACAUCUCUGCUGAUGCUGUCGGCGGACUUAACCCUGCAGACAGCCAUGAGGUCUCACAGCUUAAUG
>Methanohalop
UAGGGCCCUGAGACUUCCCUGUCUGCACAGGGUAACAUCGGUGCAGACUGUGUCGGUGGUAUGAACUCCAACGACAGCCACGAAGUCUCCCAGCUGAACG
>Methanohalop-0
UAGGGCCCUGAGACUUCCCUGUCUGCACAGGGUAACAUCGGUGCAGACUGUGUCGGUGGUAUGAACUCCAACGACAGCCACGAAGUCUCCCAGCUGAACG
>Methanosalsu
UAGGGUCCUGAGACUUCACUGACUGCCCAGGGUAACAUCGCUGCCGAUGCACCUGGUGGCAUGAACUCAAAUGAUAGUCAUGAAGUCUCUCAGCUAAACG
>Methanosalsu-5
UAGGGUCCUGAGACUUCACUGACUGCCCAGGGUAACAUCGCUGCCGAUGCACCUGGUGGCAUGAACUCAAAUGAUAGUCAUGAAGUCUCUCAGCUAAACG
>Methanosalsu-6
UAGGGUCCUGAGACUUCACUGACUGCCCAGGGUAACAUCGCUGCCGAUGCACCUGGUGGCAUGAACUCAAAUGAUAGUCAUGAAGUCUCUCAGCUAAACG
>Methanosarci
UAGGGCCCAGAGACCUCCCUGUCCGCUCAGGGAAACAUCUCAGCCGACUGCGCAGGCGGGAUGCAGAGCACUGACAGCCACGAGGUCUCGCAACUUAACG
>Methanosarci-10
UAGGGCCCGGAGACUUCCCUGUCUGCUCAGGGAAAUAUAUCCUCUGACUGCGUUGGCGGCCAGAUCUCUUCGGAUAGCCACGAAGUCUCCCAGCUCAACG
>Methanosarci-2
UAGGGCCCAGAGACCUCACUGUCCGCCCAGGGAAACAUUUCCGCUGACUGUGCCGGCGGAAUGACCUGUACGGACAGUCACGAGGUCUCGCAACUCUGUG
>Methanosarci-3
UAGGGCCCAGAGACCUCCCUGUCCGCUCAGGGAAAUAUUUCCGCUGACUGCGCCGGCGGAAUGACCUGCACGGACAGCCACGAGGUCUCGCAACUAAACG
>Methanosarci-4
UAGGGCCCAGAGACCUCCCUGUCCGCUCAGGGAAAUAUUUCCGCUGACUGCGCCGGCGGAAUGACCUGCACGGACAGCCACGAGGUCUCGCAACUAAACG
>Methanosarci-8
UAGGGACCAGAGACUUCCCUGUCAGCUCAGGGAAAUAUAUCCUCUGACUGCAUGGGAGGCCAGAUCUCAUCAGACAGCCACGAAGUGUCACAGCUCAACG
>Methanosarci-9
UAGGGACCAGAGACUUCCCUGUCAGCUCAGGGAAAUAUAUCCUCUGACUGCAUGGGAGGCCAGAUCUCAUCAGACAGCCACGAAGUGUCACAGCUCAACG
>structure
..((((...((((((((((((((((..((((........((((((((.....))))))))....))))..)))))))...)))))))))...))))....
