# Supplementary material for: Effects of using coding potential, sequence conservation and mRNA structure conservation for predicting pyrrolysine containing genes
Source: BMC Bioinformatics. 2013 Apr 4;14:118. doi: 10.1186/1471-2105-14-118 (PMC3639795; doi:10.1186/1471-2105-14-118)
Supplement: Additional file 2 — Complete set of alignments and predicted structures. This zip file contains a subdirectory for each of the six clusters for known pyrrolysine incorporating genes, where alignments and predicted structures using all methods supported by the WAR web-service are available in fasta format. [file 1471-2105-14-118-S2.zip › war/mtmB/rnaforester.fas]

>Acetohalobiu
U--AG------GGCUG--CG-AAACAGCAUUGAGUCCU--------G-----CCGG-AUGUAUU-GCUGC-A-G-AC-CAUGA-CGGCG-GGAUGAAAG-A-AUCUGAU-A-G-C----C-AU-G-A-G--GU-A--------------UCCC-AGUUA--A--AU----G
>Desulfosporo
U--AGGGGAAUGAAACA-UCAUUAAGUGCC-G--C--A--------G-------G---G-GUUA-UAUCUGCUGACU---U-----U-G-AAGGCG----G-C-AU----GA--GG---C--C---AUCU-GAUU-------CA-C--AUGAGGUUUCU--CAGCUGAAUG
>Desulfotomac
U--AGGGGAAUGAAAC--UUCACUUUCACCUG--C--C--------G-------G--AGUUAUC-GCUGCAG-AUUU---UC-C--C-G---G-UG-G--G-AUGA----GG--CC---U--U---CUGA-CAGC-------CA-U---GAGG-UAUCA--CAGUUAAAUG
>Methanococco
U--AGGGACCUGAGAC--UU--C------CCU-GUCCG--------C-------U--CAGGGAAACAUCG-CUUCCGACUGUGUCGG-U-GGUCAG-G--U-A-ACA-A-GU---G---A------C--A-GCCA-------C------GAAG-UAUCACAGCUCAAC--G
>Methanococco-7
U--AGGGACCAGAGAC--UU--C-CCUGUCA---U------CUCA-GGGUAACAU-CGCUUCCGACUGUG-UCGGUG--GCCAGAUG---ACAAGU-G--A-C-AGC-------------------C--A--C----------------GAAG-UAUCACAGCUCAAC--G
>Methanohalob
U--AGGGACCCGAGAC--CU--C-ACUGUCUG-CUCC--AGGUAA-CAUCU-------CUGCUGAUGCUG-UCGGCG--GACUUA-A-C-CCUGCA-G--A-C-AGC-------------------C--A--U----------------GAGG-UCUCACAG--CUUAAUG
>Methanohalob-1
U--AGGGACCCGAGAC--CU--C-ACUGUCUG-CUCC--AGGUAA-CAUCU-------CUGCUGAUGCUG-UCGGCG--GACUUA-A-C-CCUGCA-G--A-C-AGC-------------------C--A--U----------------GAGG-UCUCACAG--CUUAAUG
>Methanohalop
UAGGGCCCUGAGACUUC-C---CU---GUC-U--G-------------------C---A-CAGG-GUAACAU-CGGU---G-----C-------AG----A-C-UG-UG-UCGGUG-GUAUGA-A-CUCC-AACG-------AC-A-GCCACGAAGUCUCCCAGCUGAACG
>Methanohalop-0
UAGGGCCCUGAGACUUC-C---CU---GUC-U--G-------------------C---A-CAGG-GUAACAU-CGGU---G-----C-------AG----A-C-UG-UG-UCGGUG-GUAUGA-A-CUCC-AACG-------AC-A-GCCACGAAGUCUCCCAGCUGAACG
>Methanosalsu
UAGGGUCCUGAGACUUCACUGACU-GCCCA-G--G--G--------U-------A---A-CAUC-GCUGCCG-AUGC---A-----C-------CU----G-G-UG--G-CA--UG---A--A---CU-C-AAAU-------GA-UAGUCAUGAAGUCUCUCAGCUAAACG
>Methanosalsu-5
UAGGGUCCUGAGACUUCACUGACU-GCCCA-G--G--G--------U-------A---A-CAUC-GCUGCCG-AUGC---A-----C-------CU----G-G-UG--G-CA--UG---A--A---CU-C-AAAU-------GA-UAGUCAUGAAGUCUCUCAGCUAAACG
>Methanosalsu-6
UAGGGUCCUGAGACUUCACUGACU-GCCCA-G--G--G--------U-------A---A-CAUC-GCUGCCG-AUGC---A-----C-------CU----G-G-UG--G-CA--UG---A--A---CU-C-AAAU-------GA-UAGUCAUGAAGUCUCUCAGCUAAACG
>Methanosarci
U--AGGGCCCAGAGAC--CU--C-CCUGUC---CGCUCAGGGAAACAUCUCA-----GCCGACUGCGCAGGCGGGAU--GCA-G------AGCACU-G--A-C-AGC-------------------C--A--C----------------GAGG-UCUCGCAAC-UUAA-CG
>Methanosarci-10
UA-GGGCCCGGAGACU------------UC----C-----------------------C---UGUCUGCU-C-A--G---G-------------G-----A-A-AUAUAUCCUCUGACUGCGUUGGCGGCCAGAUCUCUUCGGAUAGCCACGAAGUCUCCCAGCUCAA-CG
>Methanosarci-2
U--AGGGCCCAGAGAC--CU--C-ACUGUCCG-CCCAG-GGAAAC-AUU--------UCCGCUGACUGUG-CCGGCG--GAAUGA-C-C-UGUACG-G--A-C-AGU-------------------C--A--C----------------GAGG-UCUCGCAACUCUGU--G
>Methanosarci-3
U--AGGGCCCAGAGAC--CU--C-CCUGUCCG-CUCAG-GGAAAU-AUU--------UCCGCUGACUGCG-CCGGCG--GAAUGA-C-C-UGCACG-G--A-C-AGC-------------------C--A--C----------------GAGG-UCUCGCAA--CUAAACG
>Methanosarci-4
U--AGGGCCCAGAGAC--CU--C-CCUGUCCG-CUCAG-GGAAAU-AUU--------UCCGCUGACUGCG-CCGGCG--GAAUGA-C-C-UGCACG-G--A-C-AGC-------------------C--A--C----------------GAGG-UCUCGCAA--CUAAACG
>Methanosarci-8
U--A-------GGGAC--C--A--GAG-ACU--UCCCU--------G-U---CAGCUCAGG-GA-AAUAU-AUC-CU-CUG-A-CUGCAUGGGAG--GCCAGAUCUCAUCAGA-CA-G-CCAC-G-AAGU-GU-C---------------ACA-GCUCA--A--C-----G
>Methanosarci-9
U--A-------GGGAC--C--A--GAG-ACU--UCCCU--------G-U---CAGCUCAGG-GA-AAUAU-AUC-CU-CUG-A-CUGCAUGGGAG--GCCAGAUCUCAUCAGA-CA-G-CCAC-G-AAGU-GU-C---------------ACA-GCUCA--A--C-----G
>structure
...(((...(((((((((.(((...(((((((.(.((((..((....))....(...(((((((((....))))))..)))....).)).)).)).))..)..)))...(((((((..(((....)))..)))).......)))....))))))))))))...))).....
