# Supplementary material for: Effects of using coding potential, sequence conservation and mRNA structure conservation for predicting pyrrolysine containing genes
Source: BMC Bioinformatics. 2013 Apr 4;14:118. doi: 10.1186/1471-2105-14-118 (PMC3639795; doi:10.1186/1471-2105-14-118)
Supplement: Additional file 2 — Complete set of alignments and predicted structures. This zip file contains a subdirectory for each of the six clusters for known pyrrolysine incorporating genes, where alignments and predicted structures using all methods supported by the WAR web-service are available in fasta format. [file 1471-2105-14-118-S2.zip › war/mtmB/rnasampler.fas]

>Acetohalobiu 
--UAG------GGCUGCGAAACAGCAUUGAGUCCUGCCGGA----------UG--UAUUGCUGCAGACCAUGACGGCGGG--AUGAAAGAAUCUG------------AUAG---CCAUGAGGUAUCC-CAG--UUAAAUG
>Desulfosporo 
--UAGGGGAAUGAAACAUC----AUUAAGUGCC---GCAGG-----GGUUAUA---UCUGCUGAC---UUUGAAGGCGGC--AUGAGGCCAUCUG------------AUUC---ACAU-GAGGUUUCUCAG--CUGAAUG
>Desulfotomac 
--UAGGGGAAUGAAACUUC---ACUUUCACCU------GCC---GGAGUUAUC---GCUGCAGAU---UUUCCCGGUGGG-------AUGAGGC----------CUUCUGACAGCCAU-GAGGUAUCACAG--UUAAAUG
>Methanococco 
UAGGG--ACCUGAGACUUC------CCUGUCC-----GCUC-AGGGAAACAUCGCUUCCGACUG---------UGUCGGUGGUCAGGUAACAAGU-----------GACAG---CCAC-GAAGUAUCACAG--CUCAACG
>Methanococco-7 
UAGGG--ACCAGAGACUUC------CCUGUCAU----CUCA--GGGUAACAUC---GCUUCCGAC---UGUGUCGGUGGC-------CAGAUGAC-------AAGUGACAG---CCAC-GAAGUAUCACAG--CUCAACG
>Methanohalob 
--UAGGGACCCGAGACCUC------ACUGUCUG-CUCCAGG-----UAACAUC---UCUGCUGAU---GCUGUCGGCGGA-----CUUAACCCUG---------CAGACAG---CCAU-GAGGUCUCACAGC-UUA-AUG
>Methanohalob-1 
--UAGGGACCCGAGACCUC------ACUGUCUG-CUCCAGG-----UAACAUC---UCUGCUGAU---GCUGUCGGCGGA-----CUUAACCCUG---------CAGACAG---CCAU-GAGGUCUCACAGC-UUA-AUG
>Methanohalop 
--UAGGGCCCUGAGACUUC------CCUGUC------UGCACAGGGUAACAUC---GGUGCAGAC---UGUGUCGGUG--------------GUAUGAACUCCAACGACAG---CCAC-GAAGUCUCCCAG--CUGAACG
>Methanohalop-0 
--UAGGGCCCUGAGACUUC------CCUGUC------UGCACAGGGUAACAUC---GGUGCAGAC---UGUGUCGGUG--------------GUAUGAACUCCAACGACAG---CCAC-GAAGUCUCCCAG--CUGAACG
>Methanosalsu 
--UAGGGUCCUGAGACUUC------ACUGACUGCCCAGGGU------AACAUC---GCUGCCGAU---GCACCUGGUGGC-------AUGAACUC-------AAAUGAUAG---UCAU-GAAGUCUCUCAG--CUAAACG
>Methanosalsu-5 
--UAGGGUCCUGAGACUUC------ACUGACUGCCCAGGGU------AACAUC---GCUGCCGAU---GCACCUGGUGGC-------AUGAACUC-------AAAUGAUAG---UCAU-GAAGUCUCUCAG--CUAAACG
>Methanosalsu-6 
--UAGGGUCCUGAGACUUC------ACUGACUGCCCAGGGU------AACAUC---GCUGCCGAU---GCACCUGGUGGC-------AUGAACUC-------AAAUGAUAG---UCAU-GAAGUCUCUCAG--CUAAACG
>Methanosarci 
--UAGGGCCCAGAGACCUC------CCUGUCCG----CUCA--GGGAAACAUC---UCAGCCGAC---UGCGCAGGCGGG-------AUGCAGAG-------CACUGACAG---CCAC-GAGGUCUCGCAAC-UUA-ACG
>Methanosarci-10 
UAGGG--CCCGGAGACUUC------CCUGUCUGCUCAGGGA------AAUAUA---UCCUCUGAC---UGCGUUGGCGGC-------CAGAUCUC-------UUCGGAUAG---CCAC-GAAGUCUCCCAG--CUCAACG
>Methanosarci-2 
--UAGGGCCCAGAGACCUC------ACUGUCCG--CCCAGG----GAAACAUU---UCCGCUGAC---UGUGCCGGCGGA-------AUGACCUG-------UACGGACAG---UCAC-GAGGUCUCGCAACUCUG--UG
>Methanosarci-3 
--UAGGGCCCAGAGACCUC------CCUGUCCG--CUCAGG----GAAAUAUU---UCCGCUGAC---UGCGCCGGCGGA-------AUGACCUG-------CACGGACAG---CCAC-GAGGUCUCGCAA--CUAAACG
>Methanosarci-4 
--UAGGGCCCAGAGACCUC------CCUGUCCG--CUCAGG----GAAAUAUU---UCCGCUGAC---UGCGCCGGCGGA-------AUGACCUG-------CACGGACAG---CCAC-GAGGUCUCGCAA--CUAAACG
>Methanosarci-8 
UAGGG--ACCAGAGACUUC------CCUGUCAG--CUCAGG----GAAAUAUA---UCCUCUGAC---UGCAUGGGAGGC-------CAGAUCUC-------AUCAGACAG---CCAC-GAAGUGUCACAG--CUCAACG
>Methanosarci-9 
UAGGG--ACCAGAGACUUC------CCUGUCAG--CUCAGG----GAAAUAUA---UCCUCUGAC---UGCAUGGGAGGC-------CAGAUCUC-------AUCAGACAG---CCAC-GAAGUGUCACAG--CUCAACG
>structure
..(((......((((((((.......(((((((....((((...............(((((((((......)))))))))...........)))).........)))))))........))))))))......)))....
