# Supplementary material for: Effects of using coding potential, sequence conservation and mRNA structure conservation for predicting pyrrolysine containing genes
Source: BMC Bioinformatics. 2013 Apr 4;14:118. doi: 10.1186/1471-2105-14-118 (PMC3639795; doi:10.1186/1471-2105-14-118)
Supplement: Additional file 2 — Complete set of alignments and predicted structures. This zip file contains a subdirectory for each of the six clusters for known pyrrolysine incorporating genes, where alignments and predicted structures using all methods supported by the WAR web-service are available in fasta format. [file 1471-2105-14-118-S2.zip › war/mttB/combined.fas]

#/var/www/sites/default/htdocs/resources/war/webdata/war_50e55f7e212ba/cmfinder.fas
>Acetohalobiu 
UAGGCGGACAGCAAGUUAUGUGACGUACAAUCCGGAUAUGAAAAGACUAUGACUUAUAUGCUGCCAGCUAUGGCAGGUGCUAACGUGCUUUACGGCUCAG
>Desulfitobac 
UAGGUAGACAGCAAGAUUCCCGAUGCCCAGGCAAGUCAUGAAUUUACUCUGACUGGGUUCUUAACCGCCUUAGCCGGUGCCAAUCUGAUUUAUGGCGCCG
>Desulfosporo 
UAGGCAGACAGCAAACUUCCUGAUGGACAGGCUACUCAUGAAUCGACUCUAAGUGCUCUGCUUACCUCUUUAUCCGGAGCAAAUCUUAUCUAUGGACUCG
>Desulfosporo-3 
UAGGCAGACAGUAAAGUACCCGAUGCACAAGCCGCCCACGAAAAAACCAUAACGGGAUUAUUAGCUGCUCUAGGCGGAGCAAACUUAAUCUAUGGUUUGG
>Desulfosporo-6 
UAGGCAGACAGUAAAAUACCCGAUGCUCAAGCUGCUCAUGAAAAAACUCUGACAGGUCUCCUCGCUGCCCAGGGCGGCGCGAAUCUGAUCUAUGGAGCGG
>Desulfosporo-7 
UAGGUAGACAGCAAACUCCCGGAUGCCCAAGCAUCUCAUGAGUUCACUAUUACCGCUAUGCUGACAGCGUUGGCAGGGUCCAACCUGAUUUACGGUGCGG
>Desulfosporo-8 
UAGACAGACAGCAAAGUACCGGAUGCCCAAGCAGCUCACGAGUUUACCUUGACCGCUUUAUUACCAGCGUUGGCAGGCGCCAACAUGAUAUAUGGUCUUG
>Methanococco 
UAGACUGAUGCUAAAGUUCCUGAUGGCCAAGCAGGUCAUGAAAAAACCUUGACCAACCUCCUUCCUGCACUGGCUGGUGCAAAUACGCUGUACGGUGCAG
>Methanococco-2 
UAGUCAGAUUCAAAGGUCCCAGAUACACAGUCAGGCCACGAGAAGACAAUGACAACCCUCCUUCCAGCAUUCGCCGGAUGUAACACCAUCUACGGUGGAG
>Methanohalob 
UAGGCAGACUCCAAGGUACCUGAUGCUCAGGCAGGUCAUGAGAAGACAAUGACAACACUUCUCCCAGCACUCUCGGGUGCAAAUACCCUGUACGGCUCAG
>Methanohalop 
UAGGCUGAUGCCAAGGUCCCAGAUGGCCAGGCAGGUCAUGAAAAGACCAUGACAACCCUGCUUCCAGCGCUUUCAGGAUGUAACACCCUUUAUGGUGCGG
>Methanosalsu 
UAGGCAGACGCCAAGAUACCUGACGGCCAGGCUGGCCAUGAGAAGACAAUGACCACUCUUCUACCAGCUCUUUCCGGUGCAAACACCCUCUAUGGUGCAG
>Methanosarci 
UAGUCUGAUGCCAAGAUCCCGGACAACCAGGCAGGACACGAAAAGACAAUGACAUGUCUCCUCCCGGCGCUUGCCGGAGCAAAUACCAUCUACGGAGCCG
>Methanosarci-0 
UAGUCUGAUGCAAAGAUCCCGGACAACCAGGCAGGACACGAAAAGACAAUGACCUGUCUCCUUCCAGCUCUUGCAGGUGCAAACACCCUGUACGGUGCCG
>Methanosarci-1 
UAGGCUGACGCCAAGAUCCCGGAUAACCAGACAGGACACGAAAAGACAAUGACCUGCUUCCUGCCUGCCCUUGCCGGUGCCAACACCAUCUAUGGCGCCG
>Methanosarci-4 
UAGUCUGAUGCAAAGAUCCCGGACAACCAGGCAGGGCACGAAAAAACAAUGACCUGUCUCCUGCCAGCCCUUGCAGGCGCAAACACUCUGUACGGCGCCG
>Methanosarci-5 
UAGUCUGAUGCCAAGGUUCCGGACGACCAGGCAGGCCACGAAAAAACCAUGACCACCCUUCUGCCUGCUCUUUCCGGUGCCAACACCAUCUACGGAGCUG
>Thermincola_ 
UAGACUGACAGUAAAGUUCCUGAUCCCCAGCAAGCUUUCGAGUUUGCCCUUACCGGAAUUAUACCAGCGUUAGCAGGAGCUAACAUGAUAUAUGGUCUGG
>structure
..(........)............(......)(((........................)))..............(.((..............)).)..
#/var/www/sites/default/htdocs/resources/war/webdata/war_50e55f7e212ba/foldm.fas
>Acetohalobiu 
UAGGCGGACAGCAA-GUUAUGUGACGUACAAUCCGGAUAUGAAAAGACUAUGACUUAUAUGCUGCCAGCUAUGGCAGGUGCUAACGUGCUUUACGGCUCAG
>Desulfitobac 
UAGGUAGACAGCAAGAU-UCCCGAUGCCCAGGCAAGUCAUGAAUUUACUCUGACUGGGUUCUUAACCGCCUUAGCCGGUGCCAAUCUGAUUUAUGGCGCCG
>Desulfosporo 
UAGGCA-GACAGCAAACUUCCUGAUGGACAGGCUACUCAUGAAUCGACUCUAAGUGCUCUGCUUACCUCUUUAUCCGGAGCAAAUCUUAUCUAUGGACUCG
>Desulfosporo-3 
UAGGCAGACAGUAAAGU-ACCCGAUGCACAAGCCGCCCACGAAAAAACCAUAACGGGAUUAUUAGCUGCUCUAGGCGGAGCAAACUUAAUCUAUGGUUUGG
>Desulfosporo-6 
UAGGCAGACAGUAAAAUACCCGAUGCUCAAGCUGCUCAUGAAAAAACUCUGACAGGUCUCCUCGCUGCCCAGGGCGGCGCGAAUCUGAUCUAUGGAGCG-G
>Desulfosporo-7 
UAGGUAGACAGCAAACUCCCGGAUGCCCAAGCAUCUCAUGAGUUCACUAUUACCGCUAUGCUGACAGCGUUGGCAGGGUCCAACCUGAUUUACGGUGCG-G
>Desulfosporo-8 
UAGACAGACAGCAAAGU-ACCGGAUGCCCAAGCAGCUCACGAGUUUACCUUGACCGCUUUAUUACCAGCGUUGGCAGGCGCCAACAUGAUAUAUGGUCUUG
>Methanococco 
UAGACUGAUGCUAAAGU-UCCUGAUGGCCAAGCAGGUCAUGAAAAAACCUUGACCAACCUCCUUCCUGCACUGGCUGGUGCAAAUACGCUGUACGGUGCAG
>Methanococco-2 
UAGUCAGAUUCAAAGGU-CCCAGAUACACAGUCAGGCCACGAGAAGACAAUGACAACCCUCCUUCCAGCAUUCGCCGGAUGUAACACCAUCUACGGUGGAG
>Methanohalob 
UAGGCAGACUCCAAGGU-ACCUGAUGCUCAGGCAGGUCAUGAGAAGACAAUGACAACACUUCUCCCAGCACUCUCGGGUGCAAAUACCCUGUACGGCUCAG
>Methanohalop 
UAGGCUGAUGCCAAGGU-CCCAGAUGGCCAGGCAGGUCAUGAAAAGACCAUGACAACCCUGCUUCCAGCGCUUUCAGGAUGUAACACCCUUUAUGGUGCGG
>Methanosalsu 
UAGGCAGACGCCAAGAUACCUGACGGCCAGGCUGGCCAUGAGAAGACAAUGACCACUCUUCUACCAGCUCUUUCCGGUGCAAACACCCUCUAUGGUGCA-G
>Methanosarci 
UAGUCUGAUGCCAAGAU-CCCGGACAACCAGGCAGGACACGAAAAGACAAUGACAUGUCUCCUCCCGGCGCUUGCCGGAGCAAAUACCAUCUACGGAGCCG
>Methanosarci-0 
UAGUCUGAUGCAAAGAU-CCCGGACAACCAGGCAGGACACGAAAAGACAAUGACCUGUCUCCUUCCAGCUCUUGCAGGUGCAAACACCCUGUACGGUGCCG
>Methanosarci-1 
UAGGCUGACGCCAAGAU-CCCGGAUAACCAGACAGGACACGAAAAGACAAUGACCUGCUUCCUGCCUGCCCUUGCCGGUGCCAACACCAUCUAUGGCGCCG
>Methanosarci-4 
UAGUCUGAUGCAAAGAU-CCCGGACAACCAGGCAGGGCACGAAAAAACAAUGACCUGUCUCCUGCCAGCCCUUGCAGGCGCAAACACUCUGUACGGCGCCG
>Methanosarci-5 
UAGUCUGAUGCCAAGGUUCCGGACGACCAGGCAGGCCACGAAAAAACCAUGACCACCCUUCUGCCUGCUCUUUCCGGUGCCAACACCAUCUACGGAGCU-G
>Thermincola_ 
UAGACUGACAGUAAAGU-UCCUGAUCCCCAGCAAGCUUUCGAGUUUGCCCUUACCGGAAUUAUACCAGCGUUAGCAGGAGCUAACAUGAUAUAUGGUCUGG
>structure
.......(........)....................................................................................
#/var/www/sites/default/htdocs/resources/war/webdata/war_50e55f7e212ba/mastr.fas
>Acetohalobiu
UAGGCGGACAGCAAGUUAUGUGACGUACAAUCCGGAUAUGAAAAGACUAUGACUUAUAUGCUGCCAGCUAUGGCAGGUGCUAACGUGCUUUACGGCUCAG
>Desulfitobac
UAGGUAGACAGCAAGAUUCCCGAUGCCCAGGCAAGUCAUGAAUUUACUCUGACUGGGUUCUUAACCGCCUUAGCCGGUGCCAAUCUGAUUUAUGGCGCCG
>Desulfosporo
UAGGCAGACAGCAAACUUCCUGAUGGACAGGCUACUCAUGAAUCGACUCUAAGUGCUCUGCUUACCUCUUUAUCCGGAGCAAAUCUUAUCUAUGGACUCG
>Desulfosporo-3
UAGGCAGACAGUAAAGUACCCGAUGCACAAGCCGCCCACGAAAAAACCAUAACGGGAUUAUUAGCUGCUCUAGGCGGAGCAAACUUAAUCUAUGGUUUGG
>Desulfosporo-6
UAGGCAGACAGUAAAAUACCCGAUGCUCAAGCUGCUCAUGAAAAAACUCUGACAGGUCUCCUCGCUGCCCAGGGCGGCGCGAAUCUGAUCUAUGGAGCGG
>Desulfosporo-7
UAGGUAGACAGCAAACUCCCGGAUGCCCAAGCAUCUCAUGAGUUCACUAUUACCGCUAUGCUGACAGCGUUGGCAGGGUCCAACCUGAUUUACGGUGCGG
>Desulfosporo-8
UAGACAGACAGCAAAGUACCGGAUGCCCAAGCAGCUCACGAGUUUACCUUGACCGCUUUAUUACCAGCGUUGGCAGGCGCCAACAUGAUAUAUGGUCUUG
>Methanococco
UAGACUGAUGCUAAAGUUCCUGAUGGCCAAGCAGGUCAUGAAAAAACCUUGACCAACCUCCUUCCUGCACUGGCUGGUGCAAAUACGCUGUACGGUGCAG
>Methanococco-2
UAGUCAGAUUCAAAGGUCCCAGAUACACAGUCAGGCCACGAGAAGACAAUGACAACCCUCCUUCCAGCAUUCGCCGGAUGUAACACCAUCUACGGUGGAG
>Methanohalob
UAGGCAGACUCCAAGGUACCUGAUGCUCAGGCAGGUCAUGAGAAGACAAUGACAACACUUCUCCCAGCACUCUCGGGUGCAAAUACCCUGUACGGCUCAG
>Methanohalop
UAGGCUGAUGCCAAGGUCCCAGAUGGCCAGGCAGGUCAUGAAAAGACCAUGACAACCCUGCUUCCAGCGCUUUCAGGAUGUAACACCCUUUAUGGUGCGG
>Methanosalsu
UAGGCAGACGCCAAGAUACCUGACGGCCAGGCUGGCCAUGAGAAGACAAUGACCACUCUUCUACCAGCUCUUUCCGGUGCAAACACCCUCUAUGGUGCAG
>Methanosarci
UAGUCUGAUGCCAAGAUCCCGGACAACCAGGCAGGACACGAAAAGACAAUGACAUGUCUCCUCCCGGCGCUUGCCGGAGCAAAUACCAUCUACGGAGCCG
>Methanosarci-0
UAGUCUGAUGCAAAGAUCCCGGACAACCAGGCAGGACACGAAAAGACAAUGACCUGUCUCCUUCCAGCUCUUGCAGGUGCAAACACCCUGUACGGUGCCG
>Methanosarci-1
UAGGCUGACGCCAAGAUCCCGGAUAACCAGACAGGACACGAAAAGACAAUGACCUGCUUCCUGCCUGCCCUUGCCGGUGCCAACACCAUCUAUGGCGCCG
>Methanosarci-4
UAGUCUGAUGCAAAGAUCCCGGACAACCAGGCAGGGCACGAAAAAACAAUGACCUGUCUCCUGCCAGCCCUUGCAGGCGCAAACACUCUGUACGGCGCCG
>Methanosarci-5
UAGUCUGAUGCCAAGGUUCCGGACGACCAGGCAGGCCACGAAAAAACCAUGACCACCCUUCUGCCUGCUCUUUCCGGUGCCAACACCAUCUACGGAGCUG
>Thermincola_
UAGACUGACAGUAAAGUUCCUGAUCCCCAGCAAGCUUUCGAGUUUGCCCUUACCGGAAUUAUACCAGCGUUAGCAGGAGCUAACAUGAUAUAUGGUCUGG
>structure
....................................................................................................
#/var/www/sites/default/htdocs/resources/war/webdata/war_50e55f7e212ba/lara.fas
>Acetohalobiu
UAGGCGGACAGCAAGUUAUGUGACGUACAAUCCGGAUAUGAAAAGACUAUGACUUAUAUGCUGCCAGCUAUGGCAGGUGCUAACGUGCUUUACGGCUCAG
>Desulfitobac
UAGGUAGACAGCAAGAUUCCCGAUGCCCAGGCAAGUCAUGAAUUUACUCUGACUGGGUUCUUAACCGCCUUAGCCGGUGCCAAUCUGAUUUAUGGCGCCG
>Desulfosporo
UAGGCAGACAGCAAACUUCCUGAUGGACAGGCUACUCAUGAAUCGACUCUAAGUGCUCUGCUUACCUCUUUAUCCGGAGCAAAUCUUAUCUAUGGACUCG
>Desulfosporo-3
UAGGCAGACAGUAAAGUACCCGAUGCACAAGCCGCCCACGAAAAAACCAUAACGGGAUUAUUAGCUGCUCUAGGCGGAGCAAACUUAAUCUAUGGUUUGG
>Desulfosporo-6
UAGGCAGACAGUAAAAUACCCGAUGCUCAAGCUGCUCAUGAAAAAACUCUGACAGGUCUCCUCGCUGCCCAGGGCGGCGCGAAUCUGAUCUAUGGAGCGG
>Desulfosporo-7
UAGGUAGACAGCAAACUCCCGGAUGCCCAAGCAUCUCAUGAGUUCACUAUUACCGCUAUGCUGACAGCGUUGGCAGGGUCCAACCUGAUUUACGGUGCGG
>Desulfosporo-8
UAGACAGACAGCAAAGUACCGGAUGCCCAAGCAGCUCACGAGUUUACCUUGACCGCUUUAUUACCAGCGUUGGCAGGCGCCAACAUGAUAUAUGGUCUUG
>Methanococco
UAGACUGAUGCUAAAGUUCCUGAUGGCCAAGCAGGUCAUGAAAAAACCUUGACCAACCUCCUUCCUGCACUGGCUGGUGCAAAUACGCUGUACGGUGCAG
>Methanococco-2
UAGUCAGAUUCAAAGGUCCCAGAUACACAGUCAGGCCACGAGAAGACAAUGACAACCCUCCUUCCAGCAUUCGCCGGAUGUAACACCAUCUACGGUGGAG
>Methanohalob
UAGGCAGACUCCAAGGUACCUGAUGCUCAGGCAGGUCAUGAGAAGACAAUGACAACACUUCUCCCAGCACUCUCGGGUGCAAAUACCCUGUACGGCUCAG
>Methanohalop
UAGGCUGAUGCCAAGGUCCCAGAUGGCCAGGCAGGUCAUGAAAAGACCAUGACAACCCUGCUUCCAGCGCUUUCAGGAUGUAACACCCUUUAUGGUGCGG
>Methanosalsu
UAGGCAGACGCCAAGAUACCUGACGGCCAGGCUGGCCAUGAGAAGACAAUGACCACUCUUCUACCAGCUCUUUCCGGUGCAAACACCCUCUAUGGUGCAG
>Methanosarci
UAGUCUGAUGCCAAGAUCCCGGACAACCAGGCAGGACACGAAAAGACAAUGACAUGUCUCCUCCCGGCGCUUGCCGGAGCAAAUACCAUCUACGGAGCCG
>Methanosarci-0
UAGUCUGAUGCAAAGAUCCCGGACAACCAGGCAGGACACGAAAAGACAAUGACCUGUCUCCUUCCAGCUCUUGCAGGUGCAAACACCCUGUACGGUGCCG
>Methanosarci-1
UAGGCUGACGCCAAGAUCCCGGAUAACCAGACAGGACACGAAAAGACAAUGACCUGCUUCCUGCCUGCCCUUGCCGGUGCCAACACCAUCUAUGGCGCCG
>Methanosarci-4
UAGUCUGAUGCAAAGAUCCCGGACAACCAGGCAGGGCACGAAAAAACAAUGACCUGUCUCCUGCCAGCCCUUGCAGGCGCAAACACUCUGUACGGCGCCG
>Methanosarci-5
UAGUCUGAUGCCAAGGUUCCGGACGACCAGGCAGGCCACGAAAAAACCAUGACCACCCUUCUGCCUGCUCUUUCCGGUGCCAACACCAUCUACGGAGCUG
>Thermincola_
UAGACUGACAGUAAAGUUCCUGAUCCCCAGCAAGCUUUCGAGUUUGCCCUUACCGGAAUUAUACCAGCGUUAGCAGGAGCUAACAUGAUAUAUGGUCUGG
>structure
....................................................................................................
#/var/www/sites/default/htdocs/resources/war/webdata/war_50e55f7e212ba/rnasampler.fas
>Acetohalobiu 
UAGGCGGACAGCAAGUUAUGUGACGUACAAUCCGGAUAUGAAAAGACUAUGACUUAUAUGCUGCCAGCUAUGGCAGGUGC-UAACGUG---------CUUUACG--GCUCAG
>Desulfitobac 
UAGGUAGACAGCAAGAUUCCCGAUGCCCAGGCAAGUCAUGAAUUUACUCUGACUGGGUUCUUAACCGCCUUAGCCGGUGCC-AAUCUG-------AUUUAUGGC----GCCG
>Desulfosporo 
UAGGCAGACAGCAAACUUCCUGAUGGACAGGCUACUCAUGAAUCGACUCUAAGUGCUCUGCUUACCUCUUUAUCCGGAGCA-AAUCUU-------AUCUAUGGA----CUCG
>Desulfosporo-3 
UAGGCAGACAGUAAAGUACCCGAUGCACAAGCCGCCCACGAAAAAACCAUAACGGGAUUAUUAGCUGCUCUAGGCGGAGC--AAACUU------AAUCUAUGGU----UUGG
>Desulfosporo-6 
UAGGCAGACAGUAAAAUACCCGAUGCUCAAGCUGCUCAUGAAAAAACUCUGACAGGUCUCCUCGCUGCCCAGGGCGGCGCG-AAUCUG-------AUCUAUGGA----GCGG
>Desulfosporo-7 
UAGGUAGACAGCAAACUCCCGGAUGCCCAAGCAUCUCAUGAGUUCACUAUUACCGCUAUGCUGACAGCGUUGGCAGGGUCC-AACCUG-------AUUUACGGU----GCGG
>Desulfosporo-8 
UAGACAGACAGCAAAGUACCGGAUGCCCAAGCAGCUCACGAGUUUACCUUGACCGCUUUAUUACCAGCGUUGGCAGGCGCC-AACAUG---------AUAUAUG--GUCUUG
>Methanococco 
UAGACUGAUGCUAAAGUUCCUGAUGGCCAAGCAGGUCAUGAAAAAACCUUGACCAACCUCCUUCCUGCACUGGCUGGUGC-AAAUACG-----------CUGUACGGUGCAG
>Methanococco-2 
UAGUCAGAUUCAAAGGUCCCAGAUACACAGUCAGGCCACGAGAAGACAAUGACAACCCUCCUUCCAGCAUUCGCCGG-AUGUAACACC------AUCUACGGUG-----GAG
>Methanohalob 
UAGGCAGACUCCAAGGUACCUGAUGCUCAGGCAGGUCAUGAGAAGACAAUGACAACACUUCUCCCAGCACUCUCGGGUGC-AAAUACC-----------CUGUACGGCUCAG
>Methanohalop 
UAGGCUGAUGCCAAGGUCCCAGAUGGCCAGGCAGGUCAUGAAAAGACCAUGACAACCCUGCUUCCAGCGCUUUCAGG-AUGUAACACC------CUUUAUGGUG-----CGG
>Methanosalsu 
UAGGCAGACGCCAAGAUACCUGACGGCCAGGCUGGCCAUGAGAAGACAAUGACCACUCUUCUACCAGCUCUUUCCGGUGC-AAACACC------CUCUAUGGUG-----CAG
>Methanosarci 
UAGUCUGAUGCCAAGAUCCCGGACAACCAGGCAGGACACGAAAAGACAAUGACAUGUCUCCUCCCGGCGCUUGC----------CGGAGCAAAUACCA--UCUACGGAGCCG
>Methanosarci-0 
UAGUCUGAUGCAAAGAUCCCGGACAACCAGGCAGGACACGAAAAGACAAUGACCUGUCUCCUUCCAGCUCUUGCAGGUGC-AAACACC------CUGUACGGUG-----CCG
>Methanosarci-1 
UAGGCUGACGCCAAGAUCCCGGAUAACCAGACAGGACACGAAAAGACAAUGACCUGCUUCCUGCCUGCCCUUGCCGGUGCCAACACCA--------UCUAUGGC----GCCG
>Methanosarci-4 
UAGUCUGAUGCAAAGAUCCCGGACAACCAGGCAGGGCACGAAAAAACAAUGACCUGUCUCCUGCCAGCCCUUGCAGGCGC-A--AACA---------CUCUGUACGGCGCCG
>Methanosarci-5 
UAGUCUGAUGCCAAGGUUCCGGACGACCAGGCAGGCCACGAAAAAACCAUGACCACCCUUCUGCCUGCUCUUUC----C-----GGUG-CCAACACCAUCUACG--GAGCUG
>Thermincola_ 
UAGACUGACAGUAAAGUUCCUGAUCCCCAGCAAGCUUUCGAGUUUGCCCUUACCGGAAUUAUACCAGCGUUAGCAGGAGCU-AACAUG---------AUAUAUG--GUCUGG
>structure
....................................................................................((((............))))........
#/var/www/sites/default/htdocs/resources/war/webdata/war_50e55f7e212ba/murlet.fas
>Acetohalobiu
UAGGCGGACAGCAAGUUAUGUGACGUACAAUCCGGAUAUGAAAAGACUAUGACUUAUAUGCUGCCAGCUAUGGCAGGUGCUAACGUGCUUUACGGCUCAG
>Desulfitobac
UAGGUAGACAGCAAGAUUCCCGAUGCCCAGGCAAGUCAUGAAUUUACUCUGACUGGGUUCUUAACCGCCUUAGCCGGUGCCAAUCUGAUUUAUGGCGCCG
>Desulfosporo
UAGGCAGACAGCAAACUUCCUGAUGGACAGGCUACUCAUGAAUCGACUCUAAGUGCUCUGCUUACCUCUUUAUCCGGAGCAAAUCUUAUCUAUGGACUCG
>Desulfosporo-3
UAGGCAGACAGUAAAGUACCCGAUGCACAAGCCGCCCACGAAAAAACCAUAACGGGAUUAUUAGCUGCUCUAGGCGGAGCAAACUUAAUCUAUGGUUUGG
>Desulfosporo-6
UAGGCAGACAGUAAAAUACCCGAUGCUCAAGCUGCUCAUGAAAAAACUCUGACAGGUCUCCUCGCUGCCCAGGGCGGCGCGAAUCUGAUCUAUGGAGCGG
>Desulfosporo-7
UAGGUAGACAGCAAACUCCCGGAUGCCCAAGCAUCUCAUGAGUUCACUAUUACCGCUAUGCUGACAGCGUUGGCAGGGUCCAACCUGAUUUACGGUGCGG
>Desulfosporo-8
UAGACAGACAGCAAAGUACCGGAUGCCCAAGCAGCUCACGAGUUUACCUUGACCGCUUUAUUACCAGCGUUGGCAGGCGCCAACAUGAUAUAUGGUCUUG
>Methanococco
UAGACUGAUGCUAAAGUUCCUGAUGGCCAAGCAGGUCAUGAAAAAACCUUGACCAACCUCCUUCCUGCACUGGCUGGUGCAAAUACGCUGUACGGUGCAG
>Methanococco-2
UAGUCAGAUUCAAAGGUCCCAGAUACACAGUCAGGCCACGAGAAGACAAUGACAACCCUCCUUCCAGCAUUCGCCGGAUGUAACACCAUCUACGGUGGAG
>Methanohalob
UAGGCAGACUCCAAGGUACCUGAUGCUCAGGCAGGUCAUGAGAAGACAAUGACAACACUUCUCCCAGCACUCUCGGGUGCAAAUACCCUGUACGGCUCAG
>Methanohalop
UAGGCUGAUGCCAAGGUCCCAGAUGGCCAGGCAGGUCAUGAAAAGACCAUGACAACCCUGCUUCCAGCGCUUUCAGGAUGUAACACCCUUUAUGGUGCGG
>Methanosalsu
UAGGCAGACGCCAAGAUACCUGACGGCCAGGCUGGCCAUGAGAAGACAAUGACCACUCUUCUACCAGCUCUUUCCGGUGCAAACACCCUCUAUGGUGCAG
>Methanosarci
UAGUCUGAUGCCAAGAUCCCGGACAACCAGGCAGGACACGAAAAGACAAUGACAUGUCUCCUCCCGGCGCUUGCCGGAGCAAAUACCAUCUACGGAGCCG
>Methanosarci-0
UAGUCUGAUGCAAAGAUCCCGGACAACCAGGCAGGACACGAAAAGACAAUGACCUGUCUCCUUCCAGCUCUUGCAGGUGCAAACACCCUGUACGGUGCCG
>Methanosarci-1
UAGGCUGACGCCAAGAUCCCGGAUAACCAGACAGGACACGAAAAGACAAUGACCUGCUUCCUGCCUGCCCUUGCCGGUGCCAACACCAUCUAUGGCGCCG
>Methanosarci-4
UAGUCUGAUGCAAAGAUCCCGGACAACCAGGCAGGGCACGAAAAAACAAUGACCUGUCUCCUGCCAGCCCUUGCAGGCGCAAACACUCUGUACGGCGCCG
>Methanosarci-5
UAGUCUGAUGCCAAGGUUCCGGACGACCAGGCAGGCCACGAAAAAACCAUGACCACCCUUCUGCCUGCUCUUUCCGGUGCCAACACCAUCUACGGAGCUG
>Thermincola_
UAGACUGACAGUAAAGUUCCUGAUCCCCAGCAAGCUUUCGAGUUUGCCCUUACCGGAAUUAUACCAGCGUUAGCAGGAGCUAACAUGAUAUAUGGUCUGG
>structure
....................................................................................................
#/var/www/sites/default/htdocs/resources/war/webdata/war_50e55f7e212ba/petfold.fas
>Acetohalobiu
UAGGCGGACAGCAAGUUAUGUGACGUACAAUCCGGAUAUGAAAAGACUAUGACUUAUAUGCUGCCAGCUAUGGCAGGUGCUAACGUGCUUUACGGCUCAG
>Desulfitobac
UAGGUAGACAGCAAGAUUCCCGAUGCCCAGGCAAGUCAUGAAUUUACUCUGACUGGGUUCUUAACCGCCUUAGCCGGUGCCAAUCUGAUUUAUGGCGCCG
>Desulfosporo
UAGGCAGACAGCAAACUUCCUGAUGGACAGGCUACUCAUGAAUCGACUCUAAGUGCUCUGCUUACCUCUUUAUCCGGAGCAAAUCUUAUCUAUGGACUCG
>Desulfosporo-3
UAGGCAGACAGUAAAGUACCCGAUGCACAAGCCGCCCACGAAAAAACCAUAACGGGAUUAUUAGCUGCUCUAGGCGGAGCAAACUUAAUCUAUGGUUUGG
>Desulfosporo-6
UAGGCAGACAGUAAAAUACCCGAUGCUCAAGCUGCUCAUGAAAAAACUCUGACAGGUCUCCUCGCUGCCCAGGGCGGCGCGAAUCUGAUCUAUGGAGCGG
>Desulfosporo-7
UAGGUAGACAGCAAACUCCCGGAUGCCCAAGCAUCUCAUGAGUUCACUAUUACCGCUAUGCUGACAGCGUUGGCAGGGUCCAACCUGAUUUACGGUGCGG
>Desulfosporo-8
UAGACAGACAGCAAAGUACCGGAUGCCCAAGCAGCUCACGAGUUUACCUUGACCGCUUUAUUACCAGCGUUGGCAGGCGCCAACAUGAUAUAUGGUCUUG
>Methanococco
UAGACUGAUGCUAAAGUUCCUGAUGGCCAAGCAGGUCAUGAAAAAACCUUGACCAACCUCCUUCCUGCACUGGCUGGUGCAAAUACGCUGUACGGUGCAG
>Methanococco-2
UAGUCAGAUUCAAAGGUCCCAGAUACACAGUCAGGCCACGAGAAGACAAUGACAACCCUCCUUCCAGCAUUCGCCGGAUGUAACACCAUCUACGGUGGAG
>Methanohalob
UAGGCAGACUCCAAGGUACCUGAUGCUCAGGCAGGUCAUGAGAAGACAAUGACAACACUUCUCCCAGCACUCUCGGGUGCAAAUACCCUGUACGGCUCAG
>Methanohalop
UAGGCUGAUGCCAAGGUCCCAGAUGGCCAGGCAGGUCAUGAAAAGACCAUGACAACCCUGCUUCCAGCGCUUUCAGGAUGUAACACCCUUUAUGGUGCGG
>Methanosalsu
UAGGCAGACGCCAAGAUACCUGACGGCCAGGCUGGCCAUGAGAAGACAAUGACCACUCUUCUACCAGCUCUUUCCGGUGCAAACACCCUCUAUGGUGCAG
>Methanosarci
UAGUCUGAUGCCAAGAUCCCGGACAACCAGGCAGGACACGAAAAGACAAUGACAUGUCUCCUCCCGGCGCUUGCCGGAGCAAAUACCAUCUACGGAGCCG
>Methanosarci-0
UAGUCUGAUGCAAAGAUCCCGGACAACCAGGCAGGACACGAAAAGACAAUGACCUGUCUCCUUCCAGCUCUUGCAGGUGCAAACACCCUGUACGGUGCCG
>Methanosarci-1
UAGGCUGACGCCAAGAUCCCGGAUAACCAGACAGGACACGAAAAGACAAUGACCUGCUUCCUGCCUGCCCUUGCCGGUGCCAACACCAUCUAUGGCGCCG
>Methanosarci-4
UAGUCUGAUGCAAAGAUCCCGGACAACCAGGCAGGGCACGAAAAAACAAUGACCUGUCUCCUGCCAGCCCUUGCAGGCGCAAACACUCUGUACGGCGCCG
>Methanosarci-5
UAGUCUGAUGCCAAGGUUCCGGACGACCAGGCAGGCCACGAAAAAACCAUGACCACCCUUCUGCCUGCUCUUUCCGGUGCCAACACCAUCUACGGAGCUG
>Thermincola_
UAGACUGACAGUAAAGUUCCUGAUCCCCAGCAAGCUUUCGAGUUUGCCCUUACCGGAAUUAUACCAGCGUUAGCAGGAGCUAACAUGAUAUAUGGUCUGG
>structure
...(......)..............(....)((((........(..............)))))............(((((..............))))).
#/var/www/sites/default/htdocs/resources/war/webdata/war_50e55f7e212ba/rnaalifold.fas
>Acetohalobiu
UAGGCGGACAGCAAGUUAUGUGACGUACAAUCCGGAUAUGAAAAGACUAUGACUUAUAUGCUGCCAGCUAUGGCAGGUGCUAACGUGCUUUACGGCUCAG
>Desulfitobac
UAGGUAGACAGCAAGAUUCCCGAUGCCCAGGCAAGUCAUGAAUUUACUCUGACUGGGUUCUUAACCGCCUUAGCCGGUGCCAAUCUGAUUUAUGGCGCCG
>Desulfosporo
UAGGCAGACAGCAAACUUCCUGAUGGACAGGCUACUCAUGAAUCGACUCUAAGUGCUCUGCUUACCUCUUUAUCCGGAGCAAAUCUUAUCUAUGGACUCG
>Desulfosporo-3
UAGGCAGACAGUAAAGUACCCGAUGCACAAGCCGCCCACGAAAAAACCAUAACGGGAUUAUUAGCUGCUCUAGGCGGAGCAAACUUAAUCUAUGGUUUGG
>Desulfosporo-6
UAGGCAGACAGUAAAAUACCCGAUGCUCAAGCUGCUCAUGAAAAAACUCUGACAGGUCUCCUCGCUGCCCAGGGCGGCGCGAAUCUGAUCUAUGGAGCGG
>Desulfosporo-7
UAGGUAGACAGCAAACUCCCGGAUGCCCAAGCAUCUCAUGAGUUCACUAUUACCGCUAUGCUGACAGCGUUGGCAGGGUCCAACCUGAUUUACGGUGCGG
>Desulfosporo-8
UAGACAGACAGCAAAGUACCGGAUGCCCAAGCAGCUCACGAGUUUACCUUGACCGCUUUAUUACCAGCGUUGGCAGGCGCCAACAUGAUAUAUGGUCUUG
>Methanococco
UAGACUGAUGCUAAAGUUCCUGAUGGCCAAGCAGGUCAUGAAAAAACCUUGACCAACCUCCUUCCUGCACUGGCUGGUGCAAAUACGCUGUACGGUGCAG
>Methanococco-2
UAGUCAGAUUCAAAGGUCCCAGAUACACAGUCAGGCCACGAGAAGACAAUGACAACCCUCCUUCCAGCAUUCGCCGGAUGUAACACCAUCUACGGUGGAG
>Methanohalob
UAGGCAGACUCCAAGGUACCUGAUGCUCAGGCAGGUCAUGAGAAGACAAUGACAACACUUCUCCCAGCACUCUCGGGUGCAAAUACCCUGUACGGCUCAG
>Methanohalop
UAGGCUGAUGCCAAGGUCCCAGAUGGCCAGGCAGGUCAUGAAAAGACCAUGACAACCCUGCUUCCAGCGCUUUCAGGAUGUAACACCCUUUAUGGUGCGG
>Methanosalsu
UAGGCAGACGCCAAGAUACCUGACGGCCAGGCUGGCCAUGAGAAGACAAUGACCACUCUUCUACCAGCUCUUUCCGGUGCAAACACCCUCUAUGGUGCAG
>Methanosarci
UAGUCUGAUGCCAAGAUCCCGGACAACCAGGCAGGACACGAAAAGACAAUGACAUGUCUCCUCCCGGCGCUUGCCGGAGCAAAUACCAUCUACGGAGCCG
>Methanosarci-0
UAGUCUGAUGCAAAGAUCCCGGACAACCAGGCAGGACACGAAAAGACAAUGACCUGUCUCCUUCCAGCUCUUGCAGGUGCAAACACCCUGUACGGUGCCG
>Methanosarci-1
UAGGCUGACGCCAAGAUCCCGGAUAACCAGACAGGACACGAAAAGACAAUGACCUGCUUCCUGCCUGCCCUUGCCGGUGCCAACACCAUCUAUGGCGCCG
>Methanosarci-4
UAGUCUGAUGCAAAGAUCCCGGACAACCAGGCAGGGCACGAAAAAACAAUGACCUGUCUCCUGCCAGCCCUUGCAGGCGCAAACACUCUGUACGGCGCCG
>Methanosarci-5
UAGUCUGAUGCCAAGGUUCCGGACGACCAGGCAGGCCACGAAAAAACCAUGACCACCCUUCUGCCUGCUCUUUCCGGUGCCAACACCAUCUACGGAGCUG
>Thermincola_
UAGACUGACAGUAAAGUUCCUGAUCCCCAGCAAGCUUUCGAGUUUGCCCUUACCGGAAUUAUACCAGCGUUAGCAGGAGCUAACAUGAUAUAUGGUCUGG
>structure
....................................................................................................
#/var/www/sites/default/htdocs/resources/war/webdata/war_50e55f7e212ba/locarna.fas
>Acetohalobiu 
UAGGCGGACAGCAAGUUAUGUGACGUACAAUCCGGAUAUGAAAAGACUAUGACUUAUAUGCUGCCAGCUAUG-GCAGGUGCUAACGUGCUUUACGGCUCAG
>Desulfitobac 
UAGGUAGACAGCAAGAUUCCCGAUGCCCAGGCAAGUCAUGAAUUUACUCUGACUGGGUUCUUAACCGCCUUA-GCCGGUGCCAAUCUGAUUUAUGGCGCCG
>Desulfosporo 
UAGGCAGACAGCAAACUUCCUGAUGGACAGGCUACUCAUGAAUCGACUCUAAGUGCUCUGCUUACCUCUUUA-UCCGGAGCAAAUCUUAUCUAUGGACUCG
>Desulfosporo_3 
UAGGCAGACAGUAAAGUACCCGAUGCACAAGCCGCCCACGAAAAAACCAUAACGGGAUUAUUAGCUGCUCUA-GGCGGAGCAAACUUAAUCUAUGGUUUGG
>Desulfosporo_6 
UAGGCAGACAGUAAAAUACCCGAUGCUCAAGCUGCUCAUGAAAAAACUCUGACAGGUCUCCUCGCUGCCCAG-GGCGGCGCGAAUCUGAUCUAUGGAGCGG
>Desulfosporo_7 
UAGGUAGACAGCAAACUCCCGGAUGCCCAAGCAUCUCAUGAGUUCACUAUUACCGCUAUGCUGACAGCGUUG-GCAGGGUCCAACCUGAUUUACGGUGCGG
>Desulfosporo_8 
UAGACAGACAGCAAAGUACCGGAUGCCCAAGCAGCUCACGAGUUUACCUUGACCGCUUUAUUACCAGCGUUG-GCAGGCGCCAACAUGAUAUAUGGUCUUG
>Methanococco 
UAGACUGAUGCUAAAGUUCCUGAUGGCCAAGCAGGUCAUGAAAAAACCUUGACCAACCUCCUUCCUGCACUG-GCUGGUGCAAAUACGCUGUACGGUGCAG
>Methanococco_2 
UAGUCAGAUUCAAAGGUCCCAGAUACACAGUCAGGCCACGAGAAGACAAUGACAACCCUCCUUCCAGCAUUCGCCGGAUGU-AACACCAUCUACGGUGGAG
>Methanohalob 
UAGGCAGACUCCAAGGUACCUGAUGCUCAGGCAGGUCAUGAGAAGACAAUGACAACACUUCUCCCAGCACUC-UCGGGUGCAAAUACCCUGUACGGCUCAG
>Methanohalop 
UAGGCUGAUGCCAAGGUCCCAGAUGGCCAGGCAGGUCAUGAAAAGACCAUGACAACCCUGCUUCCAGCGCUU-UCAGGAUGUAACACCCUUUAUGGUGCGG
>Methanosalsu 
UAGGCAGACGCCAAGAUACCUGACGGCCAGGCUGGCCAUGAGAAGACAAUGACCACUCUUCUACCAGCUCUU-UCCGGUGCAAACACCCUCUAUGGUGCAG
>Methanosarci 
UAGUCUGAUGCCAAGAUCCCGGACAACCAGGCAGGACACGAAAAGACAAUGACAUGUCUCCUCCCGGCGCUU-GCCGGAGCAAAUACCAUCUACGGAGCCG
>Methanosarci_0 
UAGUCUGAUGCAAAGAUCCCGGACAACCAGGCAGGACACGAAAAGACAAUGACCUGUCUCCUUCCAGCUCUU-GCAGGUGCAAACACCCUGUACGGUGCCG
>Methanosarci_1 
UAGGCUGACGCCAAGAUCCCGGAUAACCAGACAGGACACGAAAAGACAAUGACCUGCUUCCUGCCUGCCCUU-GCCGGUGCCAACACCAUCUAUGGCGCCG
>Methanosarci_4 
UAGUCUGAUGCAAAGAUCCCGGACAACCAGGCAGGGCACGAAAAAACAAUGACCUGUCUCCUGCCAGCCCUU-GCAGGCGCAAACACUCUGUACGGCGCCG
>Methanosarci_5 
UAGUCUGAUGCCAAGGUUCCGGACGACCAGGCAGGCCACGAAAAAACCAUGACCACCCUUCUGCCUGCUCUU-UCCGGUGCCAACACCAUCUACGGAGCUG
>Thermincola_ 
UAGACUGACAGUAAAGUUCCUGAUCCCCAGCAAGCUUUCGAGUUUGCCCUUACCGGAAUUAUACCAGCGUUA-GCAGGAGCUAACAUGAUAUAUGGUCUGG
>structure
..........((............)).......((.................))....................((..........)).............
#/var/www/sites/default/htdocs/resources/war/webdata/war_50e55f7e212ba/mxscarna.fas
>Acetohalobiu 
UAGGCGGACAGCA-AGUUAU-GUGACGU-ACAAUCCG-GAUAUGAAAAGACUAUGACUU-AUAUGCUGC-CAGCUAUGGCAGGUGCUAACGUGCUUUACGGCUCAG
>Desulfitobac 
UAGGUAGACAGCA-AGAUUCCCG-AUGCCCA-GG-CAAGUCAUGAAUUUACUCUGACUG-GGUUCUUAA-CCGCCUUAGCCGGUGCCAAUCUGAUUUAUGGCGCCG
>Desulfosporo 
UAGGCAGACAGCA-AACUUCCUG-AUGGACA-GG-CUACUCAUGAAUCGACUCUAAGUG-CUCUGCUUA-CCUCUUUAUCCGGAGCAAAUCUUAUCUAUGGACUCG
>Desulfosporo-3 
UAGGCAGACAGUA-AAGUACCCG-AUGCACA-AG-CCGCCCACGAAAAAACCAUAACGG-GAUUAUUAG-CUGCUCUAGGCGGAGCAAACUUAAUCUAUGGUUUGG
>Desulfosporo-6 
UAGGCAGACAGUA-AAAUACCCG-AUGCUCA-AG-CUGCUCAUGAAAAAACUCUGACAG-GUCUCCUCG-CUGCCCAGGGCGGCGCGAAUCUGAUCUAUGGAGCGG
>Desulfosporo-7 
UAGGUAGACAGCA-AACUCCCGG-AUGC-CCAAG-CAUCUCAUGAGUUCACUAUUACCG-CUAUGCUGA-CAGCGUUGGCAGGGUCCAACCUGAUUUACGGUGCGG
>Desulfosporo-8 
UAGACAGACAGCA-AAGUACCGG-AUGC-CCAAG-CAGCUCACGAGUUUACCUUGACCG-CUUUAU-UACCAGCGUUGGCAGGCGCCAACAUGAUAUAUGGUCUUG
>Methanococco 
UAGACUGAUGCUAAAGUU-CCUG-AUGG-CCAAG-CAGGUCAUGAAAAAACCUUGACCA-ACCUCCUUC-CUGCACUGGCUGGUGCAAAUACGCUGUACGGUGCAG
>Methanococco-2 
UAGUCAGAUUCAA-AGGUCCCAG-AUAC-ACAGU-CAGGCCACGAGAAGACAAUGACAACCCU-CCUUC-CAGCAUUCGCCGGAUGUAACACCAUCUACGGUGGAG
>Methanohalob 
UAGGCAGACUCCA-AGGUACCUG-AUGC-UCAGG-CAGGUCAUGAGAAGACAAUGACAA-CACUUCUCC-CAGCACUCUCGGGUGCAAAUACCCUGUACGGCUCAG
>Methanohalop 
UAGGCUGAUGCCA-AGGUCCCAG-AUGG-CCAGG-CAGGUCAUGAAAAGACCAUGACAACCCU-GCUUC-CAGCGCUUUCAGGAUGUAACACCCUUUAUGGUGCGG
>Methanosalsu 
UAGGCAGACGCCA-AGAUACCUG-ACGG-CCAGG-CUGGCCAUGAGAAGACAAUGACCA-CUCUUCUAC-CAGCUCUUUCCGGUGCAAACACCCUCUAUGGUGCAG
>Methanosarci 
UAGUCUGAUGCCA-AGAUCCCGG-ACAA-CCAGG-CAGGACACGAAAAGACAAUGACAU-GUCUCCUCC-CGGCGCUUGCCGGAGCAAAUACCAUCUACGGAGCCG
>Methanosarci-0 
UAGUCUGAUGCAA-AGAUCCCGG-ACAA-CCAGG-CAGGACACGAAAAGACAAUGACCU-GUCUCCUUC-CAGCUCUUGCAGGUGCAAACACCCUGUACGGUGCCG
>Methanosarci-1 
UAGGCUGACGCCA-AGAUCCCGG-AUAA-CCAGA-CAGGACACGAAAAGACAAUGACCU-GCUUCCUGC-CUGCCCUUGCCGGUGCCAACACCAUCUAUGGCGCCG
>Methanosarci-4 
UAGUCUGAUGCAA-AGAUCCCGG-ACAA-CCAGG-CAGGGCACGAAAAAACAAUGACCU-GUCUCCUGC-CAGCCCUUGCAGGCGCAAACACUCUGUACGGCGCCG
>Methanosarci-5 
UAGUCUGAUGCCA-AGGUUCCGG-ACGA-CCAGG-CAGGCCACGAAAAAACCAUGACCA-CCCUUCUGC-CUGCUCUUUCCGGUGCCAACACCAUCUACGGAGCUG
>Thermincola_ 
UAGACUGACAGUA-AAGUUCCUG-AUCCCCA-GC-AAGCUUUCGAGUUUGCCCUUACCG-GAAUUAUAC-CAGCGUUAGCAGGAGCUAACAUGAUAUAUGGUCUGG
>structure
..........................................................................................................
#/var/www/sites/default/htdocs/resources/war/webdata/war_50e55f7e212ba/mafft_pfold.fas
>Acetohalobiu
UAGGCGGACAGCAAGUUAUGUGACGUACAAUCCGGAUAUGAAAAGACUAUGACUUAUAUGCUGCCAGCUAUGGCAGGUGCUAACGUGCUUUACGGCUCAG
>Desulfitobac
UAGGUAGACAGCAAGAUUCCCGAUGCCCAGGCAAGUCAUGAAUUUACUCUGACUGGGUUCUUAACCGCCUUAGCCGGUGCCAAUCUGAUUUAUGGCGCCG
>Desulfosporo
UAGGCAGACAGCAAACUUCCUGAUGGACAGGCUACUCAUGAAUCGACUCUAAGUGCUCUGCUUACCUCUUUAUCCGGAGCAAAUCUUAUCUAUGGACUCG
>Desulfosporo-3
UAGGCAGACAGUAAAGUACCCGAUGCACAAGCCGCCCACGAAAAAACCAUAACGGGAUUAUUAGCUGCUCUAGGCGGAGCAAACUUAAUCUAUGGUUUGG
>Desulfosporo-6
UAGGCAGACAGUAAAAUACCCGAUGCUCAAGCUGCUCAUGAAAAAACUCUGACAGGUCUCCUCGCUGCCCAGGGCGGCGCGAAUCUGAUCUAUGGAGCGG
>Desulfosporo-7
UAGGUAGACAGCAAACUCCCGGAUGCCCAAGCAUCUCAUGAGUUCACUAUUACCGCUAUGCUGACAGCGUUGGCAGGGUCCAACCUGAUUUACGGUGCGG
>Desulfosporo-8
UAGACAGACAGCAAAGUACCGGAUGCCCAAGCAGCUCACGAGUUUACCUUGACCGCUUUAUUACCAGCGUUGGCAGGCGCCAACAUGAUAUAUGGUCUUG
>Methanococco
UAGACUGAUGCUAAAGUUCCUGAUGGCCAAGCAGGUCAUGAAAAAACCUUGACCAACCUCCUUCCUGCACUGGCUGGUGCAAAUACGCUGUACGGUGCAG
>Methanococco-2
UAGUCAGAUUCAAAGGUCCCAGAUACACAGUCAGGCCACGAGAAGACAAUGACAACCCUCCUUCCAGCAUUCGCCGGAUGUAACACCAUCUACGGUGGAG
>Methanohalob
UAGGCAGACUCCAAGGUACCUGAUGCUCAGGCAGGUCAUGAGAAGACAAUGACAACACUUCUCCCAGCACUCUCGGGUGCAAAUACCCUGUACGGCUCAG
>Methanohalop
UAGGCUGAUGCCAAGGUCCCAGAUGGCCAGGCAGGUCAUGAAAAGACCAUGACAACCCUGCUUCCAGCGCUUUCAGGAUGUAACACCCUUUAUGGUGCGG
>Methanosalsu
UAGGCAGACGCCAAGAUACCUGACGGCCAGGCUGGCCAUGAGAAGACAAUGACCACUCUUCUACCAGCUCUUUCCGGUGCAAACACCCUCUAUGGUGCAG
>Methanosarci
UAGUCUGAUGCCAAGAUCCCGGACAACCAGGCAGGACACGAAAAGACAAUGACAUGUCUCCUCCCGGCGCUUGCCGGAGCAAAUACCAUCUACGGAGCCG
>Methanosarci-0
UAGUCUGAUGCAAAGAUCCCGGACAACCAGGCAGGACACGAAAAGACAAUGACCUGUCUCCUUCCAGCUCUUGCAGGUGCAAACACCCUGUACGGUGCCG
>Methanosarci-1
UAGGCUGACGCCAAGAUCCCGGAUAACCAGACAGGACACGAAAAGACAAUGACCUGCUUCCUGCCUGCCCUUGCCGGUGCCAACACCAUCUAUGGCGCCG
>Methanosarci-4
UAGUCUGAUGCAAAGAUCCCGGACAACCAGGCAGGGCACGAAAAAACAAUGACCUGUCUCCUGCCAGCCCUUGCAGGCGCAAACACUCUGUACGGCGCCG
>Methanosarci-5
UAGUCUGAUGCCAAGGUUCCGGACGACCAGGCAGGCCACGAAAAAACCAUGACCACCCUUCUGCCUGCUCUUUCCGGUGCCAACACCAUCUACGGAGCUG
>Thermincola_
UAGACUGACAGUAAAGUUCCUGAUCCCCAGCAAGCUUUCGAGUUUGCCCUUACCGGAAUUAUACCAGCGUUAGCAGGAGCUAACAUGAUAUAUGGUCUGG
>structure
..................((.(.....)...........(......).................(..(.......))................)).....
#/var/www/sites/default/htdocs/resources/war/webdata/war_50e55f7e212ba/mafft_alifold.fas
>Acetohalobiu
UAGGCGGACAGCAAGUUAUGUGACGUACAAUCCGGAUAUGAAAAGACUAUGACUUAUAUGCUGCCAGCUAUGGCAGGUGCUAACGUGCUUUACGGCUCAG
>Desulfitobac
UAGGUAGACAGCAAGAUUCCCGAUGCCCAGGCAAGUCAUGAAUUUACUCUGACUGGGUUCUUAACCGCCUUAGCCGGUGCCAAUCUGAUUUAUGGCGCCG
>Desulfosporo
UAGGCAGACAGCAAACUUCCUGAUGGACAGGCUACUCAUGAAUCGACUCUAAGUGCUCUGCUUACCUCUUUAUCCGGAGCAAAUCUUAUCUAUGGACUCG
>Desulfosporo-3
UAGGCAGACAGUAAAGUACCCGAUGCACAAGCCGCCCACGAAAAAACCAUAACGGGAUUAUUAGCUGCUCUAGGCGGAGCAAACUUAAUCUAUGGUUUGG
>Desulfosporo-6
UAGGCAGACAGUAAAAUACCCGAUGCUCAAGCUGCUCAUGAAAAAACUCUGACAGGUCUCCUCGCUGCCCAGGGCGGCGCGAAUCUGAUCUAUGGAGCGG
>Desulfosporo-7
UAGGUAGACAGCAAACUCCCGGAUGCCCAAGCAUCUCAUGAGUUCACUAUUACCGCUAUGCUGACAGCGUUGGCAGGGUCCAACCUGAUUUACGGUGCGG
>Desulfosporo-8
UAGACAGACAGCAAAGUACCGGAUGCCCAAGCAGCUCACGAGUUUACCUUGACCGCUUUAUUACCAGCGUUGGCAGGCGCCAACAUGAUAUAUGGUCUUG
>Methanococco
UAGACUGAUGCUAAAGUUCCUGAUGGCCAAGCAGGUCAUGAAAAAACCUUGACCAACCUCCUUCCUGCACUGGCUGGUGCAAAUACGCUGUACGGUGCAG
>Methanococco-2
UAGUCAGAUUCAAAGGUCCCAGAUACACAGUCAGGCCACGAGAAGACAAUGACAACCCUCCUUCCAGCAUUCGCCGGAUGUAACACCAUCUACGGUGGAG
>Methanohalob
UAGGCAGACUCCAAGGUACCUGAUGCUCAGGCAGGUCAUGAGAAGACAAUGACAACACUUCUCCCAGCACUCUCGGGUGCAAAUACCCUGUACGGCUCAG
>Methanohalop
UAGGCUGAUGCCAAGGUCCCAGAUGGCCAGGCAGGUCAUGAAAAGACCAUGACAACCCUGCUUCCAGCGCUUUCAGGAUGUAACACCCUUUAUGGUGCGG
>Methanosalsu
UAGGCAGACGCCAAGAUACCUGACGGCCAGGCUGGCCAUGAGAAGACAAUGACCACUCUUCUACCAGCUCUUUCCGGUGCAAACACCCUCUAUGGUGCAG
>Methanosarci
UAGUCUGAUGCCAAGAUCCCGGACAACCAGGCAGGACACGAAAAGACAAUGACAUGUCUCCUCCCGGCGCUUGCCGGAGCAAAUACCAUCUACGGAGCCG
>Methanosarci-0
UAGUCUGAUGCAAAGAUCCCGGACAACCAGGCAGGACACGAAAAGACAAUGACCUGUCUCCUUCCAGCUCUUGCAGGUGCAAACACCCUGUACGGUGCCG
>Methanosarci-1
UAGGCUGACGCCAAGAUCCCGGAUAACCAGACAGGACACGAAAAGACAAUGACCUGCUUCCUGCCUGCCCUUGCCGGUGCCAACACCAUCUAUGGCGCCG
>Methanosarci-4
UAGUCUGAUGCAAAGAUCCCGGACAACCAGGCAGGGCACGAAAAAACAAUGACCUGUCUCCUGCCAGCCCUUGCAGGCGCAAACACUCUGUACGGCGCCG
>Methanosarci-5
UAGUCUGAUGCCAAGGUUCCGGACGACCAGGCAGGCCACGAAAAAACCAUGACCACCCUUCUGCCUGCUCUUUCCGGUGCCAACACCAUCUACGGAGCUG
>Thermincola_
UAGACUGACAGUAAAGUUCCUGAUCCCCAGCAAGCUUUCGAGUUUGCCCUUACCGGAAUUAUACCAGCGUUAGCAGGAGCUAACAUGAUAUAUGGUCUGG
>structure
....................................................................................................
#/var/www/sites/default/htdocs/resources/war/webdata/war_50e55f7e212ba/pfold.fas
>Acetohalobiu
UAGGCGGACAGCAAGUUAUGUGACGUACAAUCCGGAUAUGAAAAGACUAUGACUUAUAUGCUGCCAGCUAUGGCAGGUGCUAACGUGCUUUACGGCUCAG
>Desulfitobac
UAGGUAGACAGCAAGAUUCCCGAUGCCCAGGCAAGUCAUGAAUUUACUCUGACUGGGUUCUUAACCGCCUUAGCCGGUGCCAAUCUGAUUUAUGGCGCCG
>Desulfosporo
UAGGCAGACAGCAAACUUCCUGAUGGACAGGCUACUCAUGAAUCGACUCUAAGUGCUCUGCUUACCUCUUUAUCCGGAGCAAAUCUUAUCUAUGGACUCG
>Desulfosporo-3
UAGGCAGACAGUAAAGUACCCGAUGCACAAGCCGCCCACGAAAAAACCAUAACGGGAUUAUUAGCUGCUCUAGGCGGAGCAAACUUAAUCUAUGGUUUGG
>Desulfosporo-6
UAGGCAGACAGUAAAAUACCCGAUGCUCAAGCUGCUCAUGAAAAAACUCUGACAGGUCUCCUCGCUGCCCAGGGCGGCGCGAAUCUGAUCUAUGGAGCGG
>Desulfosporo-7
UAGGUAGACAGCAAACUCCCGGAUGCCCAAGCAUCUCAUGAGUUCACUAUUACCGCUAUGCUGACAGCGUUGGCAGGGUCCAACCUGAUUUACGGUGCGG
>Desulfosporo-8
UAGACAGACAGCAAAGUACCGGAUGCCCAAGCAGCUCACGAGUUUACCUUGACCGCUUUAUUACCAGCGUUGGCAGGCGCCAACAUGAUAUAUGGUCUUG
>Methanococco
UAGACUGAUGCUAAAGUUCCUGAUGGCCAAGCAGGUCAUGAAAAAACCUUGACCAACCUCCUUCCUGCACUGGCUGGUGCAAAUACGCUGUACGGUGCAG
>Methanococco-2
UAGUCAGAUUCAAAGGUCCCAGAUACACAGUCAGGCCACGAGAAGACAAUGACAACCCUCCUUCCAGCAUUCGCCGGAUGUAACACCAUCUACGGUGGAG
>Methanohalob
UAGGCAGACUCCAAGGUACCUGAUGCUCAGGCAGGUCAUGAGAAGACAAUGACAACACUUCUCCCAGCACUCUCGGGUGCAAAUACCCUGUACGGCUCAG
>Methanohalop
UAGGCUGAUGCCAAGGUCCCAGAUGGCCAGGCAGGUCAUGAAAAGACCAUGACAACCCUGCUUCCAGCGCUUUCAGGAUGUAACACCCUUUAUGGUGCGG
>Methanosalsu
UAGGCAGACGCCAAGAUACCUGACGGCCAGGCUGGCCAUGAGAAGACAAUGACCACUCUUCUACCAGCUCUUUCCGGUGCAAACACCCUCUAUGGUGCAG
>Methanosarci
UAGUCUGAUGCCAAGAUCCCGGACAACCAGGCAGGACACGAAAAGACAAUGACAUGUCUCCUCCCGGCGCUUGCCGGAGCAAAUACCAUCUACGGAGCCG
>Methanosarci-0
UAGUCUGAUGCAAAGAUCCCGGACAACCAGGCAGGACACGAAAAGACAAUGACCUGUCUCCUUCCAGCUCUUGCAGGUGCAAACACCCUGUACGGUGCCG
>Methanosarci-1
UAGGCUGACGCCAAGAUCCCGGAUAACCAGACAGGACACGAAAAGACAAUGACCUGCUUCCUGCCUGCCCUUGCCGGUGCCAACACCAUCUAUGGCGCCG
>Methanosarci-4
UAGUCUGAUGCAAAGAUCCCGGACAACCAGGCAGGGCACGAAAAAACAAUGACCUGUCUCCUGCCAGCCCUUGCAGGCGCAAACACUCUGUACGGCGCCG
>Methanosarci-5
UAGUCUGAUGCCAAGGUUCCGGACGACCAGGCAGGCCACGAAAAAACCAUGACCACCCUUCUGCCUGCUCUUUCCGGUGCCAACACCAUCUACGGAGCUG
>Thermincola_
UAGACUGACAGUAAAGUUCCUGAUCCCCAGCAAGCUUUCGAGUUUGCCCUUACCGGAAUUAUACCAGCGUUAGCAGGAGCUAACAUGAUAUAUGGUCUGG
>structure
..................((.(.....)...........(......).................(..(.......))................)).....
