# Supplementary material for: Effects of using coding potential, sequence conservation and mRNA structure conservation for predicting pyrrolysine containing genes
Source: BMC Bioinformatics. 2013 Apr 4;14:118. doi: 10.1186/1471-2105-14-118 (PMC3639795; doi:10.1186/1471-2105-14-118)
Supplement: Additional file 2 — Complete set of alignments and predicted structures. This zip file contains a subdirectory for each of the six clusters for known pyrrolysine incorporating genes, where alignments and predicted structures using all methods supported by the WAR web-service are available in fasta format. [file 1471-2105-14-118-S2.zip › war/mttB/foldm.fas]

>Acetohalobiu 
UAGGCGGACAGCAA-GUUAUGUGACGUACAAUCCGGAUAUGAAAAGACUAUGACUUAUAUGCUGCCAGCUAUGGCAGGUGCUAACGUGCUUUACGGCUCAG
>Desulfitobac 
UAGGUAGACAGCAAGAU-UCCCGAUGCCCAGGCAAGUCAUGAAUUUACUCUGACUGGGUUCUUAACCGCCUUAGCCGGUGCCAAUCUGAUUUAUGGCGCCG
>Desulfosporo 
UAGGCA-GACAGCAAACUUCCUGAUGGACAGGCUACUCAUGAAUCGACUCUAAGUGCUCUGCUUACCUCUUUAUCCGGAGCAAAUCUUAUCUAUGGACUCG
>Desulfosporo-3 
UAGGCAGACAGUAAAGU-ACCCGAUGCACAAGCCGCCCACGAAAAAACCAUAACGGGAUUAUUAGCUGCUCUAGGCGGAGCAAACUUAAUCUAUGGUUUGG
>Desulfosporo-6 
UAGGCAGACAGUAAAAUACCCGAUGCUCAAGCUGCUCAUGAAAAAACUCUGACAGGUCUCCUCGCUGCCCAGGGCGGCGCGAAUCUGAUCUAUGGAGCG-G
>Desulfosporo-7 
UAGGUAGACAGCAAACUCCCGGAUGCCCAAGCAUCUCAUGAGUUCACUAUUACCGCUAUGCUGACAGCGUUGGCAGGGUCCAACCUGAUUUACGGUGCG-G
>Desulfosporo-8 
UAGACAGACAGCAAAGU-ACCGGAUGCCCAAGCAGCUCACGAGUUUACCUUGACCGCUUUAUUACCAGCGUUGGCAGGCGCCAACAUGAUAUAUGGUCUUG
>Methanococco 
UAGACUGAUGCUAAAGU-UCCUGAUGGCCAAGCAGGUCAUGAAAAAACCUUGACCAACCUCCUUCCUGCACUGGCUGGUGCAAAUACGCUGUACGGUGCAG
>Methanococco-2 
UAGUCAGAUUCAAAGGU-CCCAGAUACACAGUCAGGCCACGAGAAGACAAUGACAACCCUCCUUCCAGCAUUCGCCGGAUGUAACACCAUCUACGGUGGAG
>Methanohalob 
UAGGCAGACUCCAAGGU-ACCUGAUGCUCAGGCAGGUCAUGAGAAGACAAUGACAACACUUCUCCCAGCACUCUCGGGUGCAAAUACCCUGUACGGCUCAG
>Methanohalop 
UAGGCUGAUGCCAAGGU-CCCAGAUGGCCAGGCAGGUCAUGAAAAGACCAUGACAACCCUGCUUCCAGCGCUUUCAGGAUGUAACACCCUUUAUGGUGCGG
>Methanosalsu 
UAGGCAGACGCCAAGAUACCUGACGGCCAGGCUGGCCAUGAGAAGACAAUGACCACUCUUCUACCAGCUCUUUCCGGUGCAAACACCCUCUAUGGUGCA-G
>Methanosarci 
UAGUCUGAUGCCAAGAU-CCCGGACAACCAGGCAGGACACGAAAAGACAAUGACAUGUCUCCUCCCGGCGCUUGCCGGAGCAAAUACCAUCUACGGAGCCG
>Methanosarci-0 
UAGUCUGAUGCAAAGAU-CCCGGACAACCAGGCAGGACACGAAAAGACAAUGACCUGUCUCCUUCCAGCUCUUGCAGGUGCAAACACCCUGUACGGUGCCG
>Methanosarci-1 
UAGGCUGACGCCAAGAU-CCCGGAUAACCAGACAGGACACGAAAAGACAAUGACCUGCUUCCUGCCUGCCCUUGCCGGUGCCAACACCAUCUAUGGCGCCG
>Methanosarci-4 
UAGUCUGAUGCAAAGAU-CCCGGACAACCAGGCAGGGCACGAAAAAACAAUGACCUGUCUCCUGCCAGCCCUUGCAGGCGCAAACACUCUGUACGGCGCCG
>Methanosarci-5 
UAGUCUGAUGCCAAGGUUCCGGACGACCAGGCAGGCCACGAAAAAACCAUGACCACCCUUCUGCCUGCUCUUUCCGGUGCCAACACCAUCUACGGAGCU-G
>Thermincola_ 
UAGACUGACAGUAAAGU-UCCUGAUCCCCAGCAAGCUUUCGAGUUUGCCCUUACCGGAAUUAUACCAGCGUUAGCAGGAGCUAACAUGAUAUAUGGUCUGG
>structure
.......(........)....................................................................................
