# Supplementary material for: Effects of using coding potential, sequence conservation and mRNA structure conservation for predicting pyrrolysine containing genes
Source: BMC Bioinformatics. 2013 Apr 4;14:118. doi: 10.1186/1471-2105-14-118 (PMC3639795; doi:10.1186/1471-2105-14-118)
Supplement: Additional file 2 — Complete set of alignments and predicted structures. This zip file contains a subdirectory for each of the six clusters for known pyrrolysine incorporating genes, where alignments and predicted structures using all methods supported by the WAR web-service are available in fasta format. [file 1471-2105-14-118-S2.zip › war/mttB/locarna.fas]

>Acetohalobiu 
UAGGCGGACAGCAAGUUAUGUGACGUACAAUCCGGAUAUGAAAAGACUAUGACUUAUAUGCUGCCAGCUAUG-GCAGGUGCUAACGUGCUUUACGGCUCAG
>Desulfitobac 
UAGGUAGACAGCAAGAUUCCCGAUGCCCAGGCAAGUCAUGAAUUUACUCUGACUGGGUUCUUAACCGCCUUA-GCCGGUGCCAAUCUGAUUUAUGGCGCCG
>Desulfosporo 
UAGGCAGACAGCAAACUUCCUGAUGGACAGGCUACUCAUGAAUCGACUCUAAGUGCUCUGCUUACCUCUUUA-UCCGGAGCAAAUCUUAUCUAUGGACUCG
>Desulfosporo_3 
UAGGCAGACAGUAAAGUACCCGAUGCACAAGCCGCCCACGAAAAAACCAUAACGGGAUUAUUAGCUGCUCUA-GGCGGAGCAAACUUAAUCUAUGGUUUGG
>Desulfosporo_6 
UAGGCAGACAGUAAAAUACCCGAUGCUCAAGCUGCUCAUGAAAAAACUCUGACAGGUCUCCUCGCUGCCCAG-GGCGGCGCGAAUCUGAUCUAUGGAGCGG
>Desulfosporo_7 
UAGGUAGACAGCAAACUCCCGGAUGCCCAAGCAUCUCAUGAGUUCACUAUUACCGCUAUGCUGACAGCGUUG-GCAGGGUCCAACCUGAUUUACGGUGCGG
>Desulfosporo_8 
UAGACAGACAGCAAAGUACCGGAUGCCCAAGCAGCUCACGAGUUUACCUUGACCGCUUUAUUACCAGCGUUG-GCAGGCGCCAACAUGAUAUAUGGUCUUG
>Methanococco 
UAGACUGAUGCUAAAGUUCCUGAUGGCCAAGCAGGUCAUGAAAAAACCUUGACCAACCUCCUUCCUGCACUG-GCUGGUGCAAAUACGCUGUACGGUGCAG
>Methanococco_2 
UAGUCAGAUUCAAAGGUCCCAGAUACACAGUCAGGCCACGAGAAGACAAUGACAACCCUCCUUCCAGCAUUCGCCGGAUGU-AACACCAUCUACGGUGGAG
>Methanohalob 
UAGGCAGACUCCAAGGUACCUGAUGCUCAGGCAGGUCAUGAGAAGACAAUGACAACACUUCUCCCAGCACUC-UCGGGUGCAAAUACCCUGUACGGCUCAG
>Methanohalop 
UAGGCUGAUGCCAAGGUCCCAGAUGGCCAGGCAGGUCAUGAAAAGACCAUGACAACCCUGCUUCCAGCGCUU-UCAGGAUGUAACACCCUUUAUGGUGCGG
>Methanosalsu 
UAGGCAGACGCCAAGAUACCUGACGGCCAGGCUGGCCAUGAGAAGACAAUGACCACUCUUCUACCAGCUCUU-UCCGGUGCAAACACCCUCUAUGGUGCAG
>Methanosarci 
UAGUCUGAUGCCAAGAUCCCGGACAACCAGGCAGGACACGAAAAGACAAUGACAUGUCUCCUCCCGGCGCUU-GCCGGAGCAAAUACCAUCUACGGAGCCG
>Methanosarci_0 
UAGUCUGAUGCAAAGAUCCCGGACAACCAGGCAGGACACGAAAAGACAAUGACCUGUCUCCUUCCAGCUCUU-GCAGGUGCAAACACCCUGUACGGUGCCG
>Methanosarci_1 
UAGGCUGACGCCAAGAUCCCGGAUAACCAGACAGGACACGAAAAGACAAUGACCUGCUUCCUGCCUGCCCUU-GCCGGUGCCAACACCAUCUAUGGCGCCG
>Methanosarci_4 
UAGUCUGAUGCAAAGAUCCCGGACAACCAGGCAGGGCACGAAAAAACAAUGACCUGUCUCCUGCCAGCCCUU-GCAGGCGCAAACACUCUGUACGGCGCCG
>Methanosarci_5 
UAGUCUGAUGCCAAGGUUCCGGACGACCAGGCAGGCCACGAAAAAACCAUGACCACCCUUCUGCCUGCUCUU-UCCGGUGCCAACACCAUCUACGGAGCUG
>Thermincola_ 
UAGACUGACAGUAAAGUUCCUGAUCCCCAGCAAGCUUUCGAGUUUGCCCUUACCGGAAUUAUACCAGCGUUA-GCAGGAGCUAACAUGAUAUAUGGUCUGG
>structure
..........((............)).......((.................))....................((..........)).............
