# Supplementary material for: Effects of using coding potential, sequence conservation and mRNA structure conservation for predicting pyrrolysine containing genes
Source: BMC Bioinformatics. 2013 Apr 4;14:118. doi: 10.1186/1471-2105-14-118 (PMC3639795; doi:10.1186/1471-2105-14-118)
Supplement: Additional file 2 — Complete set of alignments and predicted structures. This zip file contains a subdirectory for each of the six clusters for known pyrrolysine incorporating genes, where alignments and predicted structures using all methods supported by the WAR web-service are available in fasta format. [file 1471-2105-14-118-S2.zip › war/mttB/mxscarna.fas]

>Acetohalobiu 
UAGGCGGACAGCA-AGUUAU-GUGACGU-ACAAUCCG-GAUAUGAAAAGACUAUGACUU-AUAUGCUGC-CAGCUAUGGCAGGUGCUAACGUGCUUUACGGCUCAG
>Desulfitobac 
UAGGUAGACAGCA-AGAUUCCCG-AUGCCCA-GG-CAAGUCAUGAAUUUACUCUGACUG-GGUUCUUAA-CCGCCUUAGCCGGUGCCAAUCUGAUUUAUGGCGCCG
>Desulfosporo 
UAGGCAGACAGCA-AACUUCCUG-AUGGACA-GG-CUACUCAUGAAUCGACUCUAAGUG-CUCUGCUUA-CCUCUUUAUCCGGAGCAAAUCUUAUCUAUGGACUCG
>Desulfosporo-3 
UAGGCAGACAGUA-AAGUACCCG-AUGCACA-AG-CCGCCCACGAAAAAACCAUAACGG-GAUUAUUAG-CUGCUCUAGGCGGAGCAAACUUAAUCUAUGGUUUGG
>Desulfosporo-6 
UAGGCAGACAGUA-AAAUACCCG-AUGCUCA-AG-CUGCUCAUGAAAAAACUCUGACAG-GUCUCCUCG-CUGCCCAGGGCGGCGCGAAUCUGAUCUAUGGAGCGG
>Desulfosporo-7 
UAGGUAGACAGCA-AACUCCCGG-AUGC-CCAAG-CAUCUCAUGAGUUCACUAUUACCG-CUAUGCUGA-CAGCGUUGGCAGGGUCCAACCUGAUUUACGGUGCGG
>Desulfosporo-8 
UAGACAGACAGCA-AAGUACCGG-AUGC-CCAAG-CAGCUCACGAGUUUACCUUGACCG-CUUUAU-UACCAGCGUUGGCAGGCGCCAACAUGAUAUAUGGUCUUG
>Methanococco 
UAGACUGAUGCUAAAGUU-CCUG-AUGG-CCAAG-CAGGUCAUGAAAAAACCUUGACCA-ACCUCCUUC-CUGCACUGGCUGGUGCAAAUACGCUGUACGGUGCAG
>Methanococco-2 
UAGUCAGAUUCAA-AGGUCCCAG-AUAC-ACAGU-CAGGCCACGAGAAGACAAUGACAACCCU-CCUUC-CAGCAUUCGCCGGAUGUAACACCAUCUACGGUGGAG
>Methanohalob 
UAGGCAGACUCCA-AGGUACCUG-AUGC-UCAGG-CAGGUCAUGAGAAGACAAUGACAA-CACUUCUCC-CAGCACUCUCGGGUGCAAAUACCCUGUACGGCUCAG
>Methanohalop 
UAGGCUGAUGCCA-AGGUCCCAG-AUGG-CCAGG-CAGGUCAUGAAAAGACCAUGACAACCCU-GCUUC-CAGCGCUUUCAGGAUGUAACACCCUUUAUGGUGCGG
>Methanosalsu 
UAGGCAGACGCCA-AGAUACCUG-ACGG-CCAGG-CUGGCCAUGAGAAGACAAUGACCA-CUCUUCUAC-CAGCUCUUUCCGGUGCAAACACCCUCUAUGGUGCAG
>Methanosarci 
UAGUCUGAUGCCA-AGAUCCCGG-ACAA-CCAGG-CAGGACACGAAAAGACAAUGACAU-GUCUCCUCC-CGGCGCUUGCCGGAGCAAAUACCAUCUACGGAGCCG
>Methanosarci-0 
UAGUCUGAUGCAA-AGAUCCCGG-ACAA-CCAGG-CAGGACACGAAAAGACAAUGACCU-GUCUCCUUC-CAGCUCUUGCAGGUGCAAACACCCUGUACGGUGCCG
>Methanosarci-1 
UAGGCUGACGCCA-AGAUCCCGG-AUAA-CCAGA-CAGGACACGAAAAGACAAUGACCU-GCUUCCUGC-CUGCCCUUGCCGGUGCCAACACCAUCUAUGGCGCCG
>Methanosarci-4 
UAGUCUGAUGCAA-AGAUCCCGG-ACAA-CCAGG-CAGGGCACGAAAAAACAAUGACCU-GUCUCCUGC-CAGCCCUUGCAGGCGCAAACACUCUGUACGGCGCCG
>Methanosarci-5 
UAGUCUGAUGCCA-AGGUUCCGG-ACGA-CCAGG-CAGGCCACGAAAAAACCAUGACCA-CCCUUCUGC-CUGCUCUUUCCGGUGCCAACACCAUCUACGGAGCUG
>Thermincola_ 
UAGACUGACAGUA-AAGUUCCUG-AUCCCCA-GC-AAGCUUUCGAGUUUGCCCUUACCG-GAAUUAUAC-CAGCGUUAGCAGGAGCUAACAUGAUAUAUGGUCUGG
>structure
..........................................................................................................
