# Supplementary material for: Effects of using coding potential, sequence conservation and mRNA structure conservation for predicting pyrrolysine containing genes
Source: BMC Bioinformatics. 2013 Apr 4;14:118. doi: 10.1186/1471-2105-14-118 (PMC3639795; doi:10.1186/1471-2105-14-118)
Supplement: Additional file 2 — Complete set of alignments and predicted structures. This zip file contains a subdirectory for each of the six clusters for known pyrrolysine incorporating genes, where alignments and predicted structures using all methods supported by the WAR web-service are available in fasta format. [file 1471-2105-14-118-S2.zip › war/mttB/petfold.fas]

>Acetohalobiu
UAGGCGGACAGCAAGUUAUGUGACGUACAAUCCGGAUAUGAAAAGACUAUGACUUAUAUGCUGCCAGCUAUGGCAGGUGCUAACGUGCUUUACGGCUCAG
>Desulfitobac
UAGGUAGACAGCAAGAUUCCCGAUGCCCAGGCAAGUCAUGAAUUUACUCUGACUGGGUUCUUAACCGCCUUAGCCGGUGCCAAUCUGAUUUAUGGCGCCG
>Desulfosporo
UAGGCAGACAGCAAACUUCCUGAUGGACAGGCUACUCAUGAAUCGACUCUAAGUGCUCUGCUUACCUCUUUAUCCGGAGCAAAUCUUAUCUAUGGACUCG
>Desulfosporo-3
UAGGCAGACAGUAAAGUACCCGAUGCACAAGCCGCCCACGAAAAAACCAUAACGGGAUUAUUAGCUGCUCUAGGCGGAGCAAACUUAAUCUAUGGUUUGG
>Desulfosporo-6
UAGGCAGACAGUAAAAUACCCGAUGCUCAAGCUGCUCAUGAAAAAACUCUGACAGGUCUCCUCGCUGCCCAGGGCGGCGCGAAUCUGAUCUAUGGAGCGG
>Desulfosporo-7
UAGGUAGACAGCAAACUCCCGGAUGCCCAAGCAUCUCAUGAGUUCACUAUUACCGCUAUGCUGACAGCGUUGGCAGGGUCCAACCUGAUUUACGGUGCGG
>Desulfosporo-8
UAGACAGACAGCAAAGUACCGGAUGCCCAAGCAGCUCACGAGUUUACCUUGACCGCUUUAUUACCAGCGUUGGCAGGCGCCAACAUGAUAUAUGGUCUUG
>Methanococco
UAGACUGAUGCUAAAGUUCCUGAUGGCCAAGCAGGUCAUGAAAAAACCUUGACCAACCUCCUUCCUGCACUGGCUGGUGCAAAUACGCUGUACGGUGCAG
>Methanococco-2
UAGUCAGAUUCAAAGGUCCCAGAUACACAGUCAGGCCACGAGAAGACAAUGACAACCCUCCUUCCAGCAUUCGCCGGAUGUAACACCAUCUACGGUGGAG
>Methanohalob
UAGGCAGACUCCAAGGUACCUGAUGCUCAGGCAGGUCAUGAGAAGACAAUGACAACACUUCUCCCAGCACUCUCGGGUGCAAAUACCCUGUACGGCUCAG
>Methanohalop
UAGGCUGAUGCCAAGGUCCCAGAUGGCCAGGCAGGUCAUGAAAAGACCAUGACAACCCUGCUUCCAGCGCUUUCAGGAUGUAACACCCUUUAUGGUGCGG
>Methanosalsu
UAGGCAGACGCCAAGAUACCUGACGGCCAGGCUGGCCAUGAGAAGACAAUGACCACUCUUCUACCAGCUCUUUCCGGUGCAAACACCCUCUAUGGUGCAG
>Methanosarci
UAGUCUGAUGCCAAGAUCCCGGACAACCAGGCAGGACACGAAAAGACAAUGACAUGUCUCCUCCCGGCGCUUGCCGGAGCAAAUACCAUCUACGGAGCCG
>Methanosarci-0
UAGUCUGAUGCAAAGAUCCCGGACAACCAGGCAGGACACGAAAAGACAAUGACCUGUCUCCUUCCAGCUCUUGCAGGUGCAAACACCCUGUACGGUGCCG
>Methanosarci-1
UAGGCUGACGCCAAGAUCCCGGAUAACCAGACAGGACACGAAAAGACAAUGACCUGCUUCCUGCCUGCCCUUGCCGGUGCCAACACCAUCUAUGGCGCCG
>Methanosarci-4
UAGUCUGAUGCAAAGAUCCCGGACAACCAGGCAGGGCACGAAAAAACAAUGACCUGUCUCCUGCCAGCCCUUGCAGGCGCAAACACUCUGUACGGCGCCG
>Methanosarci-5
UAGUCUGAUGCCAAGGUUCCGGACGACCAGGCAGGCCACGAAAAAACCAUGACCACCCUUCUGCCUGCUCUUUCCGGUGCCAACACCAUCUACGGAGCUG
>Thermincola_
UAGACUGACAGUAAAGUUCCUGAUCCCCAGCAAGCUUUCGAGUUUGCCCUUACCGGAAUUAUACCAGCGUUAGCAGGAGCUAACAUGAUAUAUGGUCUGG
>structure
...(......)..............(....)((((........(..............)))))............(((((..............))))).
