# Supplementary material for: Effects of using coding potential, sequence conservation and mRNA structure conservation for predicting pyrrolysine containing genes
Source: BMC Bioinformatics. 2013 Apr 4;14:118. doi: 10.1186/1471-2105-14-118 (PMC3639795; doi:10.1186/1471-2105-14-118)
Supplement: Additional file 2 — Complete set of alignments and predicted structures. This zip file contains a subdirectory for each of the six clusters for known pyrrolysine incorporating genes, where alignments and predicted structures using all methods supported by the WAR web-service are available in fasta format. [file 1471-2105-14-118-S2.zip › war/mttB/rnasampler.fas]

>Acetohalobiu 
UAGGCGGACAGCAAGUUAUGUGACGUACAAUCCGGAUAUGAAAAGACUAUGACUUAUAUGCUGCCAGCUAUGGCAGGUGC-UAACGUG---------CUUUACG--GCUCAG
>Desulfitobac 
UAGGUAGACAGCAAGAUUCCCGAUGCCCAGGCAAGUCAUGAAUUUACUCUGACUGGGUUCUUAACCGCCUUAGCCGGUGCC-AAUCUG-------AUUUAUGGC----GCCG
>Desulfosporo 
UAGGCAGACAGCAAACUUCCUGAUGGACAGGCUACUCAUGAAUCGACUCUAAGUGCUCUGCUUACCUCUUUAUCCGGAGCA-AAUCUU-------AUCUAUGGA----CUCG
>Desulfosporo-3 
UAGGCAGACAGUAAAGUACCCGAUGCACAAGCCGCCCACGAAAAAACCAUAACGGGAUUAUUAGCUGCUCUAGGCGGAGC--AAACUU------AAUCUAUGGU----UUGG
>Desulfosporo-6 
UAGGCAGACAGUAAAAUACCCGAUGCUCAAGCUGCUCAUGAAAAAACUCUGACAGGUCUCCUCGCUGCCCAGGGCGGCGCG-AAUCUG-------AUCUAUGGA----GCGG
>Desulfosporo-7 
UAGGUAGACAGCAAACUCCCGGAUGCCCAAGCAUCUCAUGAGUUCACUAUUACCGCUAUGCUGACAGCGUUGGCAGGGUCC-AACCUG-------AUUUACGGU----GCGG
>Desulfosporo-8 
UAGACAGACAGCAAAGUACCGGAUGCCCAAGCAGCUCACGAGUUUACCUUGACCGCUUUAUUACCAGCGUUGGCAGGCGCC-AACAUG---------AUAUAUG--GUCUUG
>Methanococco 
UAGACUGAUGCUAAAGUUCCUGAUGGCCAAGCAGGUCAUGAAAAAACCUUGACCAACCUCCUUCCUGCACUGGCUGGUGC-AAAUACG-----------CUGUACGGUGCAG
>Methanococco-2 
UAGUCAGAUUCAAAGGUCCCAGAUACACAGUCAGGCCACGAGAAGACAAUGACAACCCUCCUUCCAGCAUUCGCCGG-AUGUAACACC------AUCUACGGUG-----GAG
>Methanohalob 
UAGGCAGACUCCAAGGUACCUGAUGCUCAGGCAGGUCAUGAGAAGACAAUGACAACACUUCUCCCAGCACUCUCGGGUGC-AAAUACC-----------CUGUACGGCUCAG
>Methanohalop 
UAGGCUGAUGCCAAGGUCCCAGAUGGCCAGGCAGGUCAUGAAAAGACCAUGACAACCCUGCUUCCAGCGCUUUCAGG-AUGUAACACC------CUUUAUGGUG-----CGG
>Methanosalsu 
UAGGCAGACGCCAAGAUACCUGACGGCCAGGCUGGCCAUGAGAAGACAAUGACCACUCUUCUACCAGCUCUUUCCGGUGC-AAACACC------CUCUAUGGUG-----CAG
>Methanosarci 
UAGUCUGAUGCCAAGAUCCCGGACAACCAGGCAGGACACGAAAAGACAAUGACAUGUCUCCUCCCGGCGCUUGC----------CGGAGCAAAUACCA--UCUACGGAGCCG
>Methanosarci-0 
UAGUCUGAUGCAAAGAUCCCGGACAACCAGGCAGGACACGAAAAGACAAUGACCUGUCUCCUUCCAGCUCUUGCAGGUGC-AAACACC------CUGUACGGUG-----CCG
>Methanosarci-1 
UAGGCUGACGCCAAGAUCCCGGAUAACCAGACAGGACACGAAAAGACAAUGACCUGCUUCCUGCCUGCCCUUGCCGGUGCCAACACCA--------UCUAUGGC----GCCG
>Methanosarci-4 
UAGUCUGAUGCAAAGAUCCCGGACAACCAGGCAGGGCACGAAAAAACAAUGACCUGUCUCCUGCCAGCCCUUGCAGGCGC-A--AACA---------CUCUGUACGGCGCCG
>Methanosarci-5 
UAGUCUGAUGCCAAGGUUCCGGACGACCAGGCAGGCCACGAAAAAACCAUGACCACCCUUCUGCCUGCUCUUUC----C-----GGUG-CCAACACCAUCUACG--GAGCUG
>Thermincola_ 
UAGACUGACAGUAAAGUUCCUGAUCCCCAGCAAGCUUUCGAGUUUGCCCUUACCGGAAUUAUACCAGCGUUAGCAGGAGCU-AACAUG---------AUAUAUG--GUCUGG
>structure
....................................................................................((((............))))........
