# Supplementary material for: Effects of using coding potential, sequence conservation and mRNA structure conservation for predicting pyrrolysine containing genes
Source: BMC Bioinformatics. 2013 Apr 4;14:118. doi: 10.1186/1471-2105-14-118 (PMC3639795; doi:10.1186/1471-2105-14-118)
Supplement: Additional file 2 — Complete set of alignments and predicted structures. This zip file contains a subdirectory for each of the six clusters for known pyrrolysine incorporating genes, where alignments and predicted structures using all methods supported by the WAR web-service are available in fasta format. [file 1471-2105-14-118-S2.zip › war/README]

he files here are part of supplementary material for the paper, 
"Effects of using coding potential, sequence conservation and mRNA structure conservation for predicting pyrrolysine containing genes"

This directory contain six sub-folders one for each detected cluster which contain
known pyrrolysine containing genes: 

- TetR
- mtbB
- mtmB
- mttB
- transposase1
- transposase2

Each folder contain structure predictions and alignments for the cluster from the 
WAR webservice, which integrate a variety of methods for structure prediction.
The individual files are in the fasta format.
