# Supplementary material for: Effects of using coding potential, sequence conservation and mRNA structure conservation for predicting pyrrolysine containing genes
Source: BMC Bioinformatics. 2013 Apr 4;14:118. doi: 10.1186/1471-2105-14-118 (PMC3639795; doi:10.1186/1471-2105-14-118)
Supplement: Additional file 2 — Complete set of alignments and predicted structures. This zip file contains a subdirectory for each of the six clusters for known pyrrolysine incorporating genes, where alignments and predicted structures using all methods supported by the WAR web-service are available in fasta format. [file 1471-2105-14-118-S2.zip › war/TetR/combined.fas]

#/var/www/sites/default/htdocs/resources/war/webdata/war_50e445ba9eb4c/mastr.fas
>Methanosarci
UAGUUCAUAGGUGAGUAC--------------------------C------CCGAUUAUAGUCGGAUGUACUCAUAUUUCCAUUCGGGAAGGUUCAACCUGGAAGAUAGCGAAGAUAUGGAUGAGGUUG------CAA
>Methanosarci-0
------------------UAGUUCGUAGCUCAGUAUCCAGAUUAUAAUCGGAUGUACCUCUAUUUCCGAUCU--------------GGAAGGUUCAAUCUGGAAGAUUAUGAAAAUAUGGA------UGAAGCUGCAA
>structure
........................((((((...((((((..(((((((((((((((....)))))))..((................((........))..)).)))))))).....))))......)).))))))..
#/var/www/sites/default/htdocs/resources/war/webdata/war_50e445ba9eb4c/lara.fas
>Methanosarci
UAGUUCAUAGGUGAGUACCCCGAUUAUAGUCGGAUGUACUCAUAUUUCCAUUCGGGAAGGUUCAACCUGGAAGAUAGCGAAGAUAUGGAUGAGGUUGCAA
>Methanosarci-0
UAGUUCGUAGCUCAGUAUCCAGAUUAUAAUCGGAUGUACCUCUAUUUCCGAUCUGGAAGGUUCAAUCUGGAAGAUUAUGAAAAUAUGGAUGAAGCUGCAA
>structure
..(((((((.....((..(((((((......(((.(((....))).)))))))))).((((...))))........)).....)))))))..........
#/var/www/sites/default/htdocs/resources/war/webdata/war_50e445ba9eb4c/rnasampler.fas
>Methanosarci 
UAGUUCAUAGGUGAGUACCCCGAUUAUAGUCGGAUGUACUCAUAUUUCCAUUCGGGAAGGUUCAACCUGGAAGAUAGCGAAGAUAUGGAUGAGGUUGCAA
>Methanosarci-0 
UAGUUCGUAGCUCAGUAUCCAGAUUAUAAUCGGAUGUACCUCUAUUUCCGAUCUGGAAGGUUCAAUCUGGAAGAUUAUGAAAAUAUGGAUGAAGCUGCAA
>structure
..(((((((.....((((...(((....)))....)))).....((((((........(((...)))))))))..........)))))))..........
#/var/www/sites/default/htdocs/resources/war/webdata/war_50e445ba9eb4c/murlet.fas
>Methanosarci
UAGUUCAUAGGUGAGUACCCCGAUUAUAGUCGGAUGUACUCAUAUUUCCAUUCGGGAAGGUUCAACCUGGAAGAUAGCGAAGAUAUGGAUGAGGUUGCAA
>Methanosarci-0
UAGUUCGUAGCUCAGUAUCCAGAUUAUAAUCGGAUGUACCUCUAUUUCCGAUCUGGAAGGUUCAAUCUGGAAGAUUAUGAAAAUAUGGAUGAAGCUGCAA
>structure
..(((((((.....((..(((((((......(((.(((....))).)))))))))).((((...))))........)).....)))))))..........
#/var/www/sites/default/htdocs/resources/war/webdata/war_50e445ba9eb4c/rnaforester.fas
>Methanosarci
UA--------------GUUCA-U--AG---GUGAGUACCCCGAUUAUAGUCGGAUGUACUCAUAUUUCCAUUCGGGAAGGUUCAACCUGGAAGAUAGCGAAGAUAUGGAUGAGGUUGCAA
>Methanosarci-0
UAGUUCGUAGCUCAGUAUCCAGAUUAUAAUCGGA-UGU-ACC-------UC-UA--U-UUCCGA--UC--UG-G--AAGGUUCAAUCUGGAAGAUUAUGAAAAUAUGGAUGAAGCUGCAA
>structure
......((((((...((((((.((((((((((((((((.(((((....)))))..)))))))).((((((...((..........)))))))))))))))....))))))).))))))..
#/var/www/sites/default/htdocs/resources/war/webdata/war_50e445ba9eb4c/petfold.fas
>Methanosarci
UAGUUCAUAGGUGAGUACCCCGAUUAUAGUCGGAUGUACUCAUAUUUCCAUUCGGGAAGGUUCAACCUGGAAGAUAGCGAAGAUAUGGAUGAGGUUGCAA
>Methanosarci-0
UAGUUCGUAGCUCAGUAUCCAGAUUAUAAUCGGAUGUACCUCUAUUUCCGAUCUGGAAGGUUCAAUCUGGAAGAUUAUGAAAAUAUGGAUGAAGCUGCAA
>structure
......((((((...((((((..(((((((((((.(((....))).)))..((..((........))..)).)))))))).....)))))).))))))..
#/var/www/sites/default/htdocs/resources/war/webdata/war_50e445ba9eb4c/rnaalifold.fas
>Methanosarci
UAGUUCAUAGGUGAGUACCCCGAUUAUAGUCGGAUGUACUCAUAUUUCCAUUCGGGAAGGUUCAACCUGGAAGAUAGCGAAGAUAUGGAUGAGGUUGCAA
>Methanosarci-0
UAGUUCGUAGCUCAGUAUCCAGAUUAUAAUCGGAUGUACCUCUAUUUCCGAUCUGGAAGGUUCAAUCUGGAAGAUUAUGAAAAUAUGGAUGAAGCUGCAA
>structure
..(((((((.....((..(((((((......(((.(((....))).)))))))))).((((...))))........)).....)))))))..........
#/var/www/sites/default/htdocs/resources/war/webdata/war_50e445ba9eb4c/locarna.fas
>Methanosarci 
UAGUUCAUAGGUGAGUACCCCGAUUAUAGUCGGAUGUACUCAUAUUUCCAUUCGGGAAGGUUCAACCUGGAAGAUAGCGAAGAUAUGGAUGAGGUUGCAA
>Methanosarci_0 
UAGUUCGUAGCUCAGUAUCCAGAUUAUAAUCGGAUGUACCUCUAUUUCCGAUCUGGAAGGUUCAAUCUGGAAGAUUAUGAAAAUAUGGAUGAAGCUGCAA
>structure
................................................((........((.....))))...............................
#/var/www/sites/default/htdocs/resources/war/webdata/war_50e445ba9eb4c/mxscarna.fas
>Methanosarci 
UAGUUCAUAGGUGAGUACCCCGAUUAUAGUCGGAUGUACUCAUAUUUCCAUUCGGGAAGGUUCAACCUGGAAGAUAGCGAAGAUAUGGAUGAGGUUGCAA
>Methanosarci-0 
UAGUUCGUAGCUCAGUAUCCAGAUUAUAAUCGGAUGUACCUCUAUUUCCGAUCUGGAAGGUUCAAUCUGGAAGAUUAUGAAAAUAUGGAUGAAGCUGCAA
>structure
......((((((...((((((..(((((((((((.(((....))).)))...(((((........)))))..)))))))).....)))))).))))))..
#/var/www/sites/default/htdocs/resources/war/webdata/war_50e445ba9eb4c/mafft_pfold.fas
>Methanosarci
UAGUUCAUAGGUGAGUACCCCGAUUAUAGUCGGAUGUACUCAUAUUUCCAUUCGGGAAGGUUCAACCUGGAAGAUAGCGAAGAUAUGGAUGAGGUUGCAA
>Methanosarci-0
UAGUUCGUAGCUCAGUAUCCAGAUUAUAAUCGGAUGUACCUCUAUUUCCGAUCUGGAAGGUUCAAUCUGGAAGAUUAUGAAAAUAUGGAUGAAGCUGCAA
>structure
..................(((((........((..............))..)))))............................................
#/var/www/sites/default/htdocs/resources/war/webdata/war_50e445ba9eb4c/mafft_alifold.fas
>Methanosarci
UAGUUCAUAGGUGAGUACCCCGAUUAUAGUCGGAUGUACUCAUAUUUCCAUUCGGGAAGGUUCAACCUGGAAGAUAGCGAAGAUAUGGAUGAGGUUGCAA
>Methanosarci-0
UAGUUCGUAGCUCAGUAUCCAGAUUAUAAUCGGAUGUACCUCUAUUUCCGAUCUGGAAGGUUCAAUCUGGAAGAUUAUGAAAAUAUGGAUGAAGCUGCAA
>structure
..(((((((.....((..(((((((......(((.(((....))).)))))))))).((((...))))........)).....)))))))..........
#/var/www/sites/default/htdocs/resources/war/webdata/war_50e445ba9eb4c/pfold.fas
>Methanosarci
UAGUUCAUAGGUGAGUACCCCGAUUAUAGUCGGAUGUACUCAUAUUUCCAUUCGGGAAGGUUCAACCUGGAAGAUAGCGAAGAUAUGGAUGAGGUUGCAA
>Methanosarci-0
UAGUUCGUAGCUCAGUAUCCAGAUUAUAAUCGGAUGUACCUCUAUUUCCGAUCUGGAAGGUUCAAUCUGGAAGAUUAUGAAAAUAUGGAUGAAGCUGCAA
>structure
..................(((((........((..............))..)))))............................................
