# Supplementary material for: Effects of using coding potential, sequence conservation and mRNA structure conservation for predicting pyrrolysine containing genes
Source: BMC Bioinformatics. 2013 Apr 4;14:118. doi: 10.1186/1471-2105-14-118 (PMC3639795; doi:10.1186/1471-2105-14-118)
Supplement: Additional file 2 — Complete set of alignments and predicted structures. This zip file contains a subdirectory for each of the six clusters for known pyrrolysine incorporating genes, where alignments and predicted structures using all methods supported by the WAR web-service are available in fasta format. [file 1471-2105-14-118-S2.zip › war/TetR/consensus.fas]

>Methanosarci
UAGUUCAUAGGUGAGUACCCCGAUUAUAGUCGGAUGUACUCAUAUUUCCAUUCGGGAAGGUUCAACCUGGAAGAUAGCGAAGAUAUGGAUGAGGUUGCAA
>Methanosarci-0
UAGUUCGUAGCUCAGUAUCCAGAUUAUAAUCGGAUGUACCUCUAUUUCCGAUCUGGAAGGUUCAAUCUGGAAGAUUAUGAAAAUAUGGAUGAAGCUGCAA
>structure
..................(((((........(((.(((....))).)))..)))))..((.....)).................................
