# Supplementary material for: Effects of using coding potential, sequence conservation and mRNA structure conservation for predicting pyrrolysine containing genes
Source: BMC Bioinformatics. 2013 Apr 4;14:118. doi: 10.1186/1471-2105-14-118 (PMC3639795; doi:10.1186/1471-2105-14-118)
Supplement: Additional file 2 — Complete set of alignments and predicted structures. This zip file contains a subdirectory for each of the six clusters for known pyrrolysine incorporating genes, where alignments and predicted structures using all methods supported by the WAR web-service are available in fasta format. [file 1471-2105-14-118-S2.zip › war/transposase1/combined.fas]

#/var/www/sites/default/htdocs/resources/war/webdata/war_50e44521af2dd/cmfinder.fas
>Methanosarci 
UAGGUAAUAGAACAUUCUUUGAGUUGCUGCAAAGAAUGUGGCCAUACUCUUGAGAAUGUUGAAGUUGAAGCCUAUGAGAAAAGACAGGUCUUUGAUAUUC
>Methanosarci-0 
UAGGUAAUAGAACAUUCUUUGAGUUGCUGCAAAGAAUGUGGCCAUACUCUUGAGAAUGUUGAAGUUGAAGCCUAUGAGAAAAGACAGGUCUUUGAUAUUC
>Methanosarci-1 
UAGGUAAUAGAACAUUCUUUGAGUUGCUGCAAAGAAUGUGGCCAUACUCUUGAGAAUGUUGAAGUUGAAGCCUAUGAGAAAAGACAGGUCUUUGAUAUUC
>Methanosarci-10 
UAGGUAAUAGAACAUUCUUUGACCUGCUGCAAAGAAUGCGGAUCUACCCUUGAGAAUGUUGAAGUUGAAGCUUAUGAGAGAAGACAGGUCUUUGACAUUC
>Methanosarci-11 
UAGGUAAUAGAACAUUCUUUGACCUGCUGCAAAGAAUGCGGAUCUACCCUUGAGAAUGUUGAAGUUGAAGCUUAUGAGAGAAGACAGGUCUUUGACAUUC
>Methanosarci-12 
UAGGUAAUAGAACAUUCUUUGACCUGCUGCAAAGAAUGCGGAUCUACCCUUGAGAAUGUUGAAGUUGAAGCUUAUGAGAGAAGACAGGUCUUUGACAUUC
>Methanosarci-13 
UAGGUAAUAGAACAUUCUUUGACCUGCUGCAAAGAAUGCGGAUCUACCCUUGAGAAUGUUGAAGUUGAAGCUUAUGAGAGAAGACAGGUCUUUGACAUUC
>Methanosarci-14 
UAGGUAAUAGAACAUUCUUUGACCUGCUGCAAAGAAUGCGGAUCUACCCUUGAGAAUGUUGAAGUUGAAGCUUAUGAGAGAAGACAGGUCUUUGACAUUC
>Methanosarci-2 
UAGGUAAUAGAACAUUCUUUGAGUUGCUGCAAAGAAUGUGGCCAUACUCUUGAGAAUGUUGAAGUUGAAGCCUAUGAGAAAAGACAGGUCUUUGAUAUUC
>Methanosarci-3 
UAGGUAAUAGAACAUUCUUUGAGUUGCUGCAAAGAAUGUGGCCAUACUCUUGAGAAUGUUGAAGUUGAAGCCUAUGAGAAAAGACAGGUCUUUGAUAUUC
>Methanosarci-4 
UAGGUAAUAGAACAUUCUUUGAGUUGCUGCAAAGAAUGUGGCCAUACUCUUGAGAAUGUUGAAGUUGAAGCCUAUGAGAAAAGACAGGUCUUUGAUAUUC
>Methanosarci-5 
UAGGAAAUAGAACACUCUUUGAGUUGCUGCAAAGAAUGUGGACACACUCUUGAGAAUGUUGAAGUUGAAGCUUAUGAGAAAAGACAGGUCUUUGAUAUUC
>Methanosarci-6 
UAGGUAAUAGAACAUUCUUUGACCUGCUGCAAAGAAUGCGGAUCUACCCUUGAGAAUGUUGAAGUUGAAGCUUAUGAGAGAAGACAGGUCUUUGACAUUC
>Methanosarci-7 
UAGGUAAUAGAACAUUCUUUGACCUGCUGCAAAGAAUGCGGAUCUACCCUUGAGAAUGUUGAAGUUGAAGCUUAUGAGAGAAGACAGGUCUUUGACAUUC
>Methanosarci-8 
UAGGUAAUAGAACAUUCUUUGACCUGCUGCAAAGAAUGCGGAUCUACCCUUGAGAAUGUUGAAGUUGAAGCUUAUGAGAGAAGACAGGUCUUUGACAUUC
>Methanosarci-9 
UAGGUAAUAGAACAUUCUUUGACCUGCUGCAAAGAAUGCGGAUCUACCCUUGAGAAUGUUGAAGUUGAAGCUUAUGAGAGAAGACAGGUCUUUGACAUUC
>structure
..(((.......(((((((((........))))))))).......))).....((((((..(((......(((.......)))......)))..))))))
#/var/www/sites/default/htdocs/resources/war/webdata/war_50e44521af2dd/foldm.fas
>Methanosarci 
UAGGUAAUAGAACAUUCUUUGAGUUGCUGCAAAGAAUGUGGCCAUACUCUUGAGAAUGUUGAAGUUGAAGCCUAUGAGAAAAGACAGGUCUUUGAUAUUC
>Methanosarci-0 
UAGGUAAUAGAACAUUCUUUGAGUUGCUGCAAAGAAUGUGGCCAUACUCUUGAGAAUGUUGAAGUUGAAGCCUAUGAGAAAAGACAGGUCUUUGAUAUUC
>Methanosarci-1 
UAGGUAAUAGAACAUUCUUUGAGUUGCUGCAAAGAAUGUGGCCAUACUCUUGAGAAUGUUGAAGUUGAAGCCUAUGAGAAAAGACAGGUCUUUGAUAUUC
>Methanosarci-10 
UAGGUAAUAGAACAUUCUUUGACCUGCUGCAAAGAAUGCGGAUCUACCCUUGAGAAUGUUGAAGUUGAAGCUUAUGAGAGAAGACAGGUCUUUGACAUUC
>Methanosarci-11 
UAGGUAAUAGAACAUUCUUUGACCUGCUGCAAAGAAUGCGGAUCUACCCUUGAGAAUGUUGAAGUUGAAGCUUAUGAGAGAAGACAGGUCUUUGACAUUC
>Methanosarci-12 
UAGGUAAUAGAACAUUCUUUGACCUGCUGCAAAGAAUGCGGAUCUACCCUUGAGAAUGUUGAAGUUGAAGCUUAUGAGAGAAGACAGGUCUUUGACAUUC
>Methanosarci-13 
UAGGUAAUAGAACAUUCUUUGACCUGCUGCAAAGAAUGCGGAUCUACCCUUGAGAAUGUUGAAGUUGAAGCUUAUGAGAGAAGACAGGUCUUUGACAUUC
>Methanosarci-14 
UAGGUAAUAGAACAUUCUUUGACCUGCUGCAAAGAAUGCGGAUCUACCCUUGAGAAUGUUGAAGUUGAAGCUUAUGAGAGAAGACAGGUCUUUGACAUUC
>Methanosarci-2 
UAGGUAAUAGAACAUUCUUUGAGUUGCUGCAAAGAAUGUGGCCAUACUCUUGAGAAUGUUGAAGUUGAAGCCUAUGAGAAAAGACAGGUCUUUGAUAUUC
>Methanosarci-3 
UAGGUAAUAGAACAUUCUUUGAGUUGCUGCAAAGAAUGUGGCCAUACUCUUGAGAAUGUUGAAGUUGAAGCCUAUGAGAAAAGACAGGUCUUUGAUAUUC
>Methanosarci-4 
UAGGUAAUAGAACAUUCUUUGAGUUGCUGCAAAGAAUGUGGCCAUACUCUUGAGAAUGUUGAAGUUGAAGCCUAUGAGAAAAGACAGGUCUUUGAUAUUC
>Methanosarci-5 
UAGGAAAUAGAACACUCUUUGAGUUGCUGCAAAGAAUGUGGACACACUCUUGAGAAUGUUGAAGUUGAAGCUUAUGAGAAAAGACAGGUCUUUGAUAUUC
>Methanosarci-6 
UAGGUAAUAGAACAUUCUUUGACCUGCUGCAAAGAAUGCGGAUCUACCCUUGAGAAUGUUGAAGUUGAAGCUUAUGAGAGAAGACAGGUCUUUGACAUUC
>Methanosarci-7 
UAGGUAAUAGAACAUUCUUUGACCUGCUGCAAAGAAUGCGGAUCUACCCUUGAGAAUGUUGAAGUUGAAGCUUAUGAGAGAAGACAGGUCUUUGACAUUC
>Methanosarci-8 
UAGGUAAUAGAACAUUCUUUGACCUGCUGCAAAGAAUGCGGAUCUACCCUUGAGAAUGUUGAAGUUGAAGCUUAUGAGAGAAGACAGGUCUUUGACAUUC
>Methanosarci-9 
UAGGUAAUAGAACAUUCUUUGACCUGCUGCAAAGAAUGCGGAUCUACCCUUGAGAAUGUUGAAGUUGAAGCUUAUGAGAGAAGACAGGUCUUUGACAUUC
>structure
((((((...((.(((((((((........)))))))))....)))))).).).((((((((((((((...(((.......))).)))..)))))))))))
#/var/www/sites/default/htdocs/resources/war/webdata/war_50e44521af2dd/mastr.fas
>Methanosarci
UAGGUAAUAGAACAUUCUUUGAGUUGCUGCAAAGAAUGUGGCCAUACUCUUGAGAAUGUUGAAGUUGAAGCCUAUGAGAAAAGACAGGUCUUUGAUAUUC
>Methanosarci-0
UAGGUAAUAGAACAUUCUUUGAGUUGCUGCAAAGAAUGUGGCCAUACUCUUGAGAAUGUUGAAGUUGAAGCCUAUGAGAAAAGACAGGUCUUUGAUAUUC
>Methanosarci-1
UAGGUAAUAGAACAUUCUUUGAGUUGCUGCAAAGAAUGUGGCCAUACUCUUGAGAAUGUUGAAGUUGAAGCCUAUGAGAAAAGACAGGUCUUUGAUAUUC
>Methanosarci-10
UAGGUAAUAGAACAUUCUUUGACCUGCUGCAAAGAAUGCGGAUCUACCCUUGAGAAUGUUGAAGUUGAAGCUUAUGAGAGAAGACAGGUCUUUGACAUUC
>Methanosarci-11
UAGGUAAUAGAACAUUCUUUGACCUGCUGCAAAGAAUGCGGAUCUACCCUUGAGAAUGUUGAAGUUGAAGCUUAUGAGAGAAGACAGGUCUUUGACAUUC
>Methanosarci-12
UAGGUAAUAGAACAUUCUUUGACCUGCUGCAAAGAAUGCGGAUCUACCCUUGAGAAUGUUGAAGUUGAAGCUUAUGAGAGAAGACAGGUCUUUGACAUUC
>Methanosarci-13
UAGGUAAUAGAACAUUCUUUGACCUGCUGCAAAGAAUGCGGAUCUACCCUUGAGAAUGUUGAAGUUGAAGCUUAUGAGAGAAGACAGGUCUUUGACAUUC
>Methanosarci-14
UAGGUAAUAGAACAUUCUUUGACCUGCUGCAAAGAAUGCGGAUCUACCCUUGAGAAUGUUGAAGUUGAAGCUUAUGAGAGAAGACAGGUCUUUGACAUUC
>Methanosarci-2
UAGGUAAUAGAACAUUCUUUGAGUUGCUGCAAAGAAUGUGGCCAUACUCUUGAGAAUGUUGAAGUUGAAGCCUAUGAGAAAAGACAGGUCUUUGAUAUUC
>Methanosarci-3
UAGGUAAUAGAACAUUCUUUGAGUUGCUGCAAAGAAUGUGGCCAUACUCUUGAGAAUGUUGAAGUUGAAGCCUAUGAGAAAAGACAGGUCUUUGAUAUUC
>Methanosarci-4
UAGGUAAUAGAACAUUCUUUGAGUUGCUGCAAAGAAUGUGGCCAUACUCUUGAGAAUGUUGAAGUUGAAGCCUAUGAGAAAAGACAGGUCUUUGAUAUUC
>Methanosarci-5
UAGGAAAUAGAACACUCUUUGAGUUGCUGCAAAGAAUGUGGACACACUCUUGAGAAUGUUGAAGUUGAAGCUUAUGAGAAAAGACAGGUCUUUGAUAUUC
>Methanosarci-6
UAGGUAAUAGAACAUUCUUUGACCUGCUGCAAAGAAUGCGGAUCUACCCUUGAGAAUGUUGAAGUUGAAGCUUAUGAGAGAAGACAGGUCUUUGACAUUC
>Methanosarci-7
UAGGUAAUAGAACAUUCUUUGACCUGCUGCAAAGAAUGCGGAUCUACCCUUGAGAAUGUUGAAGUUGAAGCUUAUGAGAGAAGACAGGUCUUUGACAUUC
>Methanosarci-8
UAGGUAAUAGAACAUUCUUUGACCUGCUGCAAAGAAUGCGGAUCUACCCUUGAGAAUGUUGAAGUUGAAGCUUAUGAGAGAAGACAGGUCUUUGACAUUC
>Methanosarci-9
UAGGUAAUAGAACAUUCUUUGACCUGCUGCAAAGAAUGCGGAUCUACCCUUGAGAAUGUUGAAGUUGAAGCUUAUGAGAGAAGACAGGUCUUUGACAUUC
>structure
.................((.((((.((.(((.....))).))...))))..))((((((..(((......(((.(....))))......)))..))))))
#/var/www/sites/default/htdocs/resources/war/webdata/war_50e44521af2dd/lara.fas
>Methanosarci
UAGGUAAUAGAACAUUCUUUGAGUUGCUGCAAAGAAUGUGGCCAUACUCUUGAGAAUGUUGAAGUUGAAGCCUAUGAGAAAAGACAGGUCUUUGAUAUUC
>Methanosarci-0
UAGGUAAUAGAACAUUCUUUGAGUUGCUGCAAAGAAUGUGGCCAUACUCUUGAGAAUGUUGAAGUUGAAGCCUAUGAGAAAAGACAGGUCUUUGAUAUUC
>Methanosarci-1
UAGGUAAUAGAACAUUCUUUGAGUUGCUGCAAAGAAUGUGGCCAUACUCUUGAGAAUGUUGAAGUUGAAGCCUAUGAGAAAAGACAGGUCUUUGAUAUUC
>Methanosarci-10
UAGGUAAUAGAACAUUCUUUGACCUGCUGCAAAGAAUGCGGAUCUACCCUUGAGAAUGUUGAAGUUGAAGCUUAUGAGAGAAGACAGGUCUUUGACAUUC
>Methanosarci-11
UAGGUAAUAGAACAUUCUUUGACCUGCUGCAAAGAAUGCGGAUCUACCCUUGAGAAUGUUGAAGUUGAAGCUUAUGAGAGAAGACAGGUCUUUGACAUUC
>Methanosarci-12
UAGGUAAUAGAACAUUCUUUGACCUGCUGCAAAGAAUGCGGAUCUACCCUUGAGAAUGUUGAAGUUGAAGCUUAUGAGAGAAGACAGGUCUUUGACAUUC
>Methanosarci-13
UAGGUAAUAGAACAUUCUUUGACCUGCUGCAAAGAAUGCGGAUCUACCCUUGAGAAUGUUGAAGUUGAAGCUUAUGAGAGAAGACAGGUCUUUGACAUUC
>Methanosarci-14
UAGGUAAUAGAACAUUCUUUGACCUGCUGCAAAGAAUGCGGAUCUACCCUUGAGAAUGUUGAAGUUGAAGCUUAUGAGAGAAGACAGGUCUUUGACAUUC
>Methanosarci-2
UAGGUAAUAGAACAUUCUUUGAGUUGCUGCAAAGAAUGUGGCCAUACUCUUGAGAAUGUUGAAGUUGAAGCCUAUGAGAAAAGACAGGUCUUUGAUAUUC
>Methanosarci-3
UAGGUAAUAGAACAUUCUUUGAGUUGCUGCAAAGAAUGUGGCCAUACUCUUGAGAAUGUUGAAGUUGAAGCCUAUGAGAAAAGACAGGUCUUUGAUAUUC
>Methanosarci-4
UAGGUAAUAGAACAUUCUUUGAGUUGCUGCAAAGAAUGUGGCCAUACUCUUGAGAAUGUUGAAGUUGAAGCCUAUGAGAAAAGACAGGUCUUUGAUAUUC
>Methanosarci-5
UAGGAAAUAGAACACUCUUUGAGUUGCUGCAAAGAAUGUGGACACACUCUUGAGAAUGUUGAAGUUGAAGCUUAUGAGAAAAGACAGGUCUUUGAUAUUC
>Methanosarci-6
UAGGUAAUAGAACAUUCUUUGACCUGCUGCAAAGAAUGCGGAUCUACCCUUGAGAAUGUUGAAGUUGAAGCUUAUGAGAGAAGACAGGUCUUUGACAUUC
>Methanosarci-7
UAGGUAAUAGAACAUUCUUUGACCUGCUGCAAAGAAUGCGGAUCUACCCUUGAGAAUGUUGAAGUUGAAGCUUAUGAGAGAAGACAGGUCUUUGACAUUC
>Methanosarci-8
UAGGUAAUAGAACAUUCUUUGACCUGCUGCAAAGAAUGCGGAUCUACCCUUGAGAAUGUUGAAGUUGAAGCUUAUGAGAGAAGACAGGUCUUUGACAUUC
>Methanosarci-9
UAGGUAAUAGAACAUUCUUUGACCUGCUGCAAAGAAUGCGGAUCUACCCUUGAGAAUGUUGAAGUUGAAGCUUAUGAGAGAAGACAGGUCUUUGACAUUC
>structure
..((((......(((((((((........)))))))))......)))).....((((((..(((.....((((............)))))))..))))))
#/var/www/sites/default/htdocs/resources/war/webdata/war_50e44521af2dd/rnasampler.fas
>Methanosarci 
UAGGUAAUAGAACAUUCUUUGAGUUGCUGCAAAGAAUGU-GGC-CAUACUCUUGAGAAUGUUGAAGUUGAAGCCUAUGAGAAAAGACAGGUCUUUGAUAUUC
>Methanosarci-0 
UAGGUAAUAGAACAUUCUUUGAGUUGCUGCAAAGAAUGU-GGC-CAUACUCUUGAGAAUGUUGAAGUUGAAGCCUAUGAGAAAAGACAGGUCUUUGAUAUUC
>Methanosarci-1 
UAGGUAAUAGAACAUUCUUUGAGUUGCUGCAAAGAAUGU-GGC-CAUACUCUUGAGAAUGUUGAAGUUGAAGCCUAUGAGAAAAGACAGGUCUUUGAUAUUC
>Methanosarci-10 
UAGGUAAUAGAACAUUCUUUGACCUGCUGCAAAGAAUGC--GGAUCUACCCUUGAGAAUGUUGAAGUUGAAGCUUAUGAGAGAAGACAGGUCUUUGACAUUC
>Methanosarci-11 
UAGGUAAUAGAACAUUCUUUGACCUGCUGCAAAGAAUGC--GGAUCUACCCUUGAGAAUGUUGAAGUUGAAGCUUAUGAGAGAAGACAGGUCUUUGACAUUC
>Methanosarci-12 
UAGGUAAUAGAACAUUCUUUGACCUGCUGCAAAGAAUGC--GGAUCUACCCUUGAGAAUGUUGAAGUUGAAGCUUAUGAGAGAAGACAGGUCUUUGACAUUC
>Methanosarci-13 
UAGGUAAUAGAACAUUCUUUGACCUGCUGCAAAGAAUGC--GGAUCUACCCUUGAGAAUGUUGAAGUUGAAGCUUAUGAGAGAAGACAGGUCUUUGACAUUC
>Methanosarci-14 
UAGGUAAUAGAACAUUCUUUGACCUGCUGCAAAGAAUGC--GGAUCUACCCUUGAGAAUGUUGAAGUUGAAGCUUAUGAGAGAAGACAGGUCUUUGACAUUC
>Methanosarci-2 
UAGGUAAUAGAACAUUCUUUGAGUUGCUGCAAAGAAUGU-GGC-CAUACUCUUGAGAAUGUUGAAGUUGAAGCCUAUGAGAAAAGACAGGUCUUUGAUAUUC
>Methanosarci-3 
UAGGUAAUAGAACAUUCUUUGAGUUGCUGCAAAGAAUGU-GGC-CAUACUCUUGAGAAUGUUGAAGUUGAAGCCUAUGAGAAAAGACAGGUCUUUGAUAUUC
>Methanosarci-4 
UAGGUAAUAGAACAUUCUUUGAGUUGCUGCAAAGAAUGU-GGC-CAUACUCUUGAGAAUGUUGAAGUUGAAGCCUAUGAGAAAAGACAGGUCUUUGAUAUUC
>Methanosarci-5 
UAGGAAAUAGAACACUCUUUGAGUUGCUGCAAAGAAUGUGGACACACUCU--UGAGAAUGUUGAAGUUGAAGCUUAUGAGAAAAGACAGGUCUUUGAUAUUC
>Methanosarci-6 
UAGGUAAUAGAACAUUCUUUGACCUGCUGCAAAGAAUGC--GGAUCUACCCUUGAGAAUGUUGAAGUUGAAGCUUAUGAGAGAAGACAGGUCUUUGACAUUC
>Methanosarci-7 
UAGGUAAUAGAACAUUCUUUGACCUGCUGCAAAGAAUGC--GGAUCUACCCUUGAGAAUGUUGAAGUUGAAGCUUAUGAGAGAAGACAGGUCUUUGACAUUC
>Methanosarci-8 
UAGGUAAUAGAACAUUCUUUGACCUGCUGCAAAGAAUGC--GGAUCUACCCUUGAGAAUGUUGAAGUUGAAGCUUAUGAGAGAAGACAGGUCUUUGACAUUC
>Methanosarci-9 
UAGGUAAUAGAACAUUCUUUGACCUGCUGCAAAGAAUGC--GGAUCUACCCUUGAGAAUGUUGAAGUUGAAGCUUAUGAGAGAAGACAGGUCUUUGACAUUC
>structure
..((((.....((((((((((........)))))))))).......)))).....(((((((((((.....((((............)))))))))))))))
#/var/www/sites/default/htdocs/resources/war/webdata/war_50e44521af2dd/murlet.fas
>Methanosarci
UAGGUAAUAGAACAUUCUUUGAGUUGCUGCAAAGAAUGUGGCCAUACUCUUGAGAAUGUUGAAGUUGAAGCCUAUGAGAAAAGACAGGUCUUUGAUAUUC
>Methanosarci-0
UAGGUAAUAGAACAUUCUUUGAGUUGCUGCAAAGAAUGUGGCCAUACUCUUGAGAAUGUUGAAGUUGAAGCCUAUGAGAAAAGACAGGUCUUUGAUAUUC
>Methanosarci-1
UAGGUAAUAGAACAUUCUUUGAGUUGCUGCAAAGAAUGUGGCCAUACUCUUGAGAAUGUUGAAGUUGAAGCCUAUGAGAAAAGACAGGUCUUUGAUAUUC
>Methanosarci-10
UAGGUAAUAGAACAUUCUUUGACCUGCUGCAAAGAAUGCGGAUCUACCCUUGAGAAUGUUGAAGUUGAAGCUUAUGAGAGAAGACAGGUCUUUGACAUUC
>Methanosarci-11
UAGGUAAUAGAACAUUCUUUGACCUGCUGCAAAGAAUGCGGAUCUACCCUUGAGAAUGUUGAAGUUGAAGCUUAUGAGAGAAGACAGGUCUUUGACAUUC
>Methanosarci-12
UAGGUAAUAGAACAUUCUUUGACCUGCUGCAAAGAAUGCGGAUCUACCCUUGAGAAUGUUGAAGUUGAAGCUUAUGAGAGAAGACAGGUCUUUGACAUUC
>Methanosarci-13
UAGGUAAUAGAACAUUCUUUGACCUGCUGCAAAGAAUGCGGAUCUACCCUUGAGAAUGUUGAAGUUGAAGCUUAUGAGAGAAGACAGGUCUUUGACAUUC
>Methanosarci-14
UAGGUAAUAGAACAUUCUUUGACCUGCUGCAAAGAAUGCGGAUCUACCCUUGAGAAUGUUGAAGUUGAAGCUUAUGAGAGAAGACAGGUCUUUGACAUUC
>Methanosarci-2
UAGGUAAUAGAACAUUCUUUGAGUUGCUGCAAAGAAUGUGGCCAUACUCUUGAGAAUGUUGAAGUUGAAGCCUAUGAGAAAAGACAGGUCUUUGAUAUUC
>Methanosarci-3
UAGGUAAUAGAACAUUCUUUGAGUUGCUGCAAAGAAUGUGGCCAUACUCUUGAGAAUGUUGAAGUUGAAGCCUAUGAGAAAAGACAGGUCUUUGAUAUUC
>Methanosarci-4
UAGGUAAUAGAACAUUCUUUGAGUUGCUGCAAAGAAUGUGGCCAUACUCUUGAGAAUGUUGAAGUUGAAGCCUAUGAGAAAAGACAGGUCUUUGAUAUUC
>Methanosarci-5
UAGGAAAUAGAACACUCUUUGAGUUGCUGCAAAGAAUGUGGACACACUCUUGAGAAUGUUGAAGUUGAAGCUUAUGAGAAAAGACAGGUCUUUGAUAUUC
>Methanosarci-6
UAGGUAAUAGAACAUUCUUUGACCUGCUGCAAAGAAUGCGGAUCUACCCUUGAGAAUGUUGAAGUUGAAGCUUAUGAGAGAAGACAGGUCUUUGACAUUC
>Methanosarci-7
UAGGUAAUAGAACAUUCUUUGACCUGCUGCAAAGAAUGCGGAUCUACCCUUGAGAAUGUUGAAGUUGAAGCUUAUGAGAGAAGACAGGUCUUUGACAUUC
>Methanosarci-8
UAGGUAAUAGAACAUUCUUUGACCUGCUGCAAAGAAUGCGGAUCUACCCUUGAGAAUGUUGAAGUUGAAGCUUAUGAGAGAAGACAGGUCUUUGACAUUC
>Methanosarci-9
UAGGUAAUAGAACAUUCUUUGACCUGCUGCAAAGAAUGCGGAUCUACCCUUGAGAAUGUUGAAGUUGAAGCUUAUGAGAGAAGACAGGUCUUUGACAUUC
>structure
..((((......(((((((((........)))))))))......)))).....((((((..(((.....((((............)))))))..))))))
#/var/www/sites/default/htdocs/resources/war/webdata/war_50e44521af2dd/rnaforester.fas
>Methanosarci
UAGGUAAUAGAACAUUCU-UUGAGUUGCUGCAAAGAAUG-UGGCCAUACUCUUGAGAAUG-U-U-GAA-GUUGAAG----CC-U-AUGAGAAAAGACAGGUCUUUGAUAUUC
>Methanosarci-0
UAGGUAAUAGAACAUUCU-UUGAGUUGCUGCAAAGAAUG-UGGCCAUACUCUUGAGAAUG-U-U-GAA-GUUGAAG----CC-U-AUGAGAAAAGACAGGUCUUUGAUAUUC
>Methanosarci-1
UAGGUAAUAGAACAUUCU-UUGAGUUGCUGCAAAGAAUG-UGGCCAUACUCUUGAGAAUG-U-U-GAA-GUUGAAG----CC-U-AUGAGAAAAGACAGGUCUUUGAUAUUC
>Methanosarci-10
----------UAGGUAAUAGAACAUUCUUUGACCUGCUGCAAAGAA--UGCGGAUCUACCCUUGAGAAUGUUGAAGUUGAAGCUUAUGAGAGAAGACAGGUCUUUGACAUUC
>Methanosarci-11
----------UAGGUAAUAGAACAUUCUUUGACCUGCUGCAAAGAA--UGCGGAUCUACCCUUGAGAAUGUUGAAGUUGAAGCUUAUGAGAGAAGACAGGUCUUUGACAUUC
>Methanosarci-12
----------UAGGUAAUAGAACAUUCUUUGACCUGCUGCAAAGAA--UGCGGAUCUACCCUUGAGAAUGUUGAAGUUGAAGCUUAUGAGAGAAGACAGGUCUUUGACAUUC
>Methanosarci-13
----------UAGGUAAUAGAACAUUCUUUGACCUGCUGCAAAGAA--UGCGGAUCUACCCUUGAGAAUGUUGAAGUUGAAGCUUAUGAGAGAAGACAGGUCUUUGACAUUC
>Methanosarci-14
----------UAGGUAAUAGAACAUUCUUUGACCUGCUGCAAAGAA--UGCGGAUCUACCCUUGAGAAUGUUGAAGUUGAAGCUUAUGAGAGAAGACAGGUCUUUGACAUUC
>Methanosarci-2
UAGGUAAUAGAACAUUCU-UUGAGUUGCUGCAAAGAAUG-UGGCCAUACUCUUGAGAAUG-U-U-GAA-GUUGAAG----CC-U-AUGAGAAAAGACAGGUCUUUGAUAUUC
>Methanosarci-3
UAGGUAAUAGAACAUUCU-UUGAGUUGCUGCAAAGAAUG-UGGCCAUACUCUUGAGAAUG-U-U-GAA-GUUGAAG----CC-U-AUGAGAAAAGACAGGUCUUUGAUAUUC
>Methanosarci-4
UAGGUAAUAGAACAUUCU-UUGAGUUGCUGCAAAGAAUG-UGGCCAUACUCUUGAGAAUG-U-U-GAA-GUUGAAG----CC-U-AUGAGAAAAGACAGGUCUUUGAUAUUC
>Methanosarci-5
----------UAGGAAAUAGAACACUCUUUGAGUUGCUGCAAAGAAUGUGGACACACUCU-U-GAGAAUGUUGAAGUUGAAGCUUAUGAGAAAAGACAGGUCUUUGAUAUUC
>Methanosarci-6
----------UAGGUAAUAGAACAUUCUUUGACCUGCUGCAAAGAA--UGCGGAUCUACCCUUGAGAAUGUUGAAGUUGAAGCUUAUGAGAGAAGACAGGUCUUUGACAUUC
>Methanosarci-7
----------UAGGUAAUAGAACAUUCUUUGACCUGCUGCAAAGAA--UGCGGAUCUACCCUUGAGAAUGUUGAAGUUGAAGCUUAUGAGAGAAGACAGGUCUUUGACAUUC
>Methanosarci-8
----------UAGGUAAUAGAACAUUCUUUGACCUGCUGCAAAGAA--UGCGGAUCUACCCUUGAGAAUGUUGAAGUUGAAGCUUAUGAGAGAAGACAGGUCUUUGACAUUC
>Methanosarci-9
----------UAGGUAAUAGAACAUUCUUUGACCUGCUGCAAAGAA--UGCGGAUCUACCCUUGAGAAUGUUGAAGUUGAAGCUUAUGAGAGAAGACAGGUCUUUGACAUUC
>structure
..........((((((((.(.(((((((((((.....).))))))..))))..))))))).).).((((((..(((....(((((.......)))...)).)))..))))))
#/var/www/sites/default/htdocs/resources/war/webdata/war_50e44521af2dd/petfold.fas
>Methanosarci
UAGGUAAUAGAACAUUCUUUGAGUUGCUGCAAAGAAUGUGGCCAUACUCUUGAGAAUGUUGAAGUUGAAGCCUAUGAGAAAAGACAGGUCUUUGAUAUUC
>Methanosarci-0
UAGGUAAUAGAACAUUCUUUGAGUUGCUGCAAAGAAUGUGGCCAUACUCUUGAGAAUGUUGAAGUUGAAGCCUAUGAGAAAAGACAGGUCUUUGAUAUUC
>Methanosarci-1
UAGGUAAUAGAACAUUCUUUGAGUUGCUGCAAAGAAUGUGGCCAUACUCUUGAGAAUGUUGAAGUUGAAGCCUAUGAGAAAAGACAGGUCUUUGAUAUUC
>Methanosarci-10
UAGGUAAUAGAACAUUCUUUGACCUGCUGCAAAGAAUGCGGAUCUACCCUUGAGAAUGUUGAAGUUGAAGCUUAUGAGAGAAGACAGGUCUUUGACAUUC
>Methanosarci-11
UAGGUAAUAGAACAUUCUUUGACCUGCUGCAAAGAAUGCGGAUCUACCCUUGAGAAUGUUGAAGUUGAAGCUUAUGAGAGAAGACAGGUCUUUGACAUUC
>Methanosarci-12
UAGGUAAUAGAACAUUCUUUGACCUGCUGCAAAGAAUGCGGAUCUACCCUUGAGAAUGUUGAAGUUGAAGCUUAUGAGAGAAGACAGGUCUUUGACAUUC
>Methanosarci-13
UAGGUAAUAGAACAUUCUUUGACCUGCUGCAAAGAAUGCGGAUCUACCCUUGAGAAUGUUGAAGUUGAAGCUUAUGAGAGAAGACAGGUCUUUGACAUUC
>Methanosarci-14
UAGGUAAUAGAACAUUCUUUGACCUGCUGCAAAGAAUGCGGAUCUACCCUUGAGAAUGUUGAAGUUGAAGCUUAUGAGAGAAGACAGGUCUUUGACAUUC
>Methanosarci-2
UAGGUAAUAGAACAUUCUUUGAGUUGCUGCAAAGAAUGUGGCCAUACUCUUGAGAAUGUUGAAGUUGAAGCCUAUGAGAAAAGACAGGUCUUUGAUAUUC
>Methanosarci-3
UAGGUAAUAGAACAUUCUUUGAGUUGCUGCAAAGAAUGUGGCCAUACUCUUGAGAAUGUUGAAGUUGAAGCCUAUGAGAAAAGACAGGUCUUUGAUAUUC
>Methanosarci-4
UAGGUAAUAGAACAUUCUUUGAGUUGCUGCAAAGAAUGUGGCCAUACUCUUGAGAAUGUUGAAGUUGAAGCCUAUGAGAAAAGACAGGUCUUUGAUAUUC
>Methanosarci-5
UAGGAAAUAGAACACUCUUUGAGUUGCUGCAAAGAAUGUGGACACACUCUUGAGAAUGUUGAAGUUGAAGCUUAUGAGAAAAGACAGGUCUUUGAUAUUC
>Methanosarci-6
UAGGUAAUAGAACAUUCUUUGACCUGCUGCAAAGAAUGCGGAUCUACCCUUGAGAAUGUUGAAGUUGAAGCUUAUGAGAGAAGACAGGUCUUUGACAUUC
>Methanosarci-7
UAGGUAAUAGAACAUUCUUUGACCUGCUGCAAAGAAUGCGGAUCUACCCUUGAGAAUGUUGAAGUUGAAGCUUAUGAGAGAAGACAGGUCUUUGACAUUC
>Methanosarci-8
UAGGUAAUAGAACAUUCUUUGACCUGCUGCAAAGAAUGCGGAUCUACCCUUGAGAAUGUUGAAGUUGAAGCUUAUGAGAGAAGACAGGUCUUUGACAUUC
>Methanosarci-9
UAGGUAAUAGAACAUUCUUUGACCUGCUGCAAAGAAUGCGGAUCUACCCUUGAGAAUGUUGAAGUUGAAGCUUAUGAGAGAAGACAGGUCUUUGACAUUC
>structure
..((((......(((((((((........)))))))))......)))).....((((((..(((......(((.(....))))......)))..))))))
#/var/www/sites/default/htdocs/resources/war/webdata/war_50e44521af2dd/rnaalifold.fas
>Methanosarci
UAGGUAAUAGAACAUUCUUUGAGUUGCUGCAAAGAAUGUGGCCAUACUCUUGAGAAUGUUGAAGUUGAAGCCUAUGAGAAAAGACAGGUCUUUGAUAUUC
>Methanosarci-0
UAGGUAAUAGAACAUUCUUUGAGUUGCUGCAAAGAAUGUGGCCAUACUCUUGAGAAUGUUGAAGUUGAAGCCUAUGAGAAAAGACAGGUCUUUGAUAUUC
>Methanosarci-1
UAGGUAAUAGAACAUUCUUUGAGUUGCUGCAAAGAAUGUGGCCAUACUCUUGAGAAUGUUGAAGUUGAAGCCUAUGAGAAAAGACAGGUCUUUGAUAUUC
>Methanosarci-10
UAGGUAAUAGAACAUUCUUUGACCUGCUGCAAAGAAUGCGGAUCUACCCUUGAGAAUGUUGAAGUUGAAGCUUAUGAGAGAAGACAGGUCUUUGACAUUC
>Methanosarci-11
UAGGUAAUAGAACAUUCUUUGACCUGCUGCAAAGAAUGCGGAUCUACCCUUGAGAAUGUUGAAGUUGAAGCUUAUGAGAGAAGACAGGUCUUUGACAUUC
>Methanosarci-12
UAGGUAAUAGAACAUUCUUUGACCUGCUGCAAAGAAUGCGGAUCUACCCUUGAGAAUGUUGAAGUUGAAGCUUAUGAGAGAAGACAGGUCUUUGACAUUC
>Methanosarci-13
UAGGUAAUAGAACAUUCUUUGACCUGCUGCAAAGAAUGCGGAUCUACCCUUGAGAAUGUUGAAGUUGAAGCUUAUGAGAGAAGACAGGUCUUUGACAUUC
>Methanosarci-14
UAGGUAAUAGAACAUUCUUUGACCUGCUGCAAAGAAUGCGGAUCUACCCUUGAGAAUGUUGAAGUUGAAGCUUAUGAGAGAAGACAGGUCUUUGACAUUC
>Methanosarci-2
UAGGUAAUAGAACAUUCUUUGAGUUGCUGCAAAGAAUGUGGCCAUACUCUUGAGAAUGUUGAAGUUGAAGCCUAUGAGAAAAGACAGGUCUUUGAUAUUC
>Methanosarci-3
UAGGUAAUAGAACAUUCUUUGAGUUGCUGCAAAGAAUGUGGCCAUACUCUUGAGAAUGUUGAAGUUGAAGCCUAUGAGAAAAGACAGGUCUUUGAUAUUC
>Methanosarci-4
UAGGUAAUAGAACAUUCUUUGAGUUGCUGCAAAGAAUGUGGCCAUACUCUUGAGAAUGUUGAAGUUGAAGCCUAUGAGAAAAGACAGGUCUUUGAUAUUC
>Methanosarci-5
UAGGAAAUAGAACACUCUUUGAGUUGCUGCAAAGAAUGUGGACACACUCUUGAGAAUGUUGAAGUUGAAGCUUAUGAGAAAAGACAGGUCUUUGAUAUUC
>Methanosarci-6
UAGGUAAUAGAACAUUCUUUGACCUGCUGCAAAGAAUGCGGAUCUACCCUUGAGAAUGUUGAAGUUGAAGCUUAUGAGAGAAGACAGGUCUUUGACAUUC
>Methanosarci-7
UAGGUAAUAGAACAUUCUUUGACCUGCUGCAAAGAAUGCGGAUCUACCCUUGAGAAUGUUGAAGUUGAAGCUUAUGAGAGAAGACAGGUCUUUGACAUUC
>Methanosarci-8
UAGGUAAUAGAACAUUCUUUGACCUGCUGCAAAGAAUGCGGAUCUACCCUUGAGAAUGUUGAAGUUGAAGCUUAUGAGAGAAGACAGGUCUUUGACAUUC
>Methanosarci-9
UAGGUAAUAGAACAUUCUUUGACCUGCUGCAAAGAAUGCGGAUCUACCCUUGAGAAUGUUGAAGUUGAAGCUUAUGAGAGAAGACAGGUCUUUGACAUUC
>structure
..((((......(((((((((........)))))))))......)))).....((((((..(((.....((((............)))))))..))))))
#/var/www/sites/default/htdocs/resources/war/webdata/war_50e44521af2dd/locarna.fas
>Methanosarci 
UAGGUAAUAGAACAUUCUUUGAGUUGCUGCAAAGAAUGUGGCCAUACUCUUGAGAAUGUUGAAGUUGAAGCCUAUGAGAAAAGACAGGUCUUUGAUAUUC
>Methanosarci_0 
UAGGUAAUAGAACAUUCUUUGAGUUGCUGCAAAGAAUGUGGCCAUACUCUUGAGAAUGUUGAAGUUGAAGCCUAUGAGAAAAGACAGGUCUUUGAUAUUC
>Methanosarci_1 
UAGGUAAUAGAACAUUCUUUGAGUUGCUGCAAAGAAUGUGGCCAUACUCUUGAGAAUGUUGAAGUUGAAGCCUAUGAGAAAAGACAGGUCUUUGAUAUUC
>Methanosarci_10 
UAGGUAAUAGAACAUUCUUUGACCUGCUGCAAAGAAUGCGGAUCUACCCUUGAGAAUGUUGAAGUUGAAGCUUAUGAGAGAAGACAGGUCUUUGACAUUC
>Methanosarci_11 
UAGGUAAUAGAACAUUCUUUGACCUGCUGCAAAGAAUGCGGAUCUACCCUUGAGAAUGUUGAAGUUGAAGCUUAUGAGAGAAGACAGGUCUUUGACAUUC
>Methanosarci_12 
UAGGUAAUAGAACAUUCUUUGACCUGCUGCAAAGAAUGCGGAUCUACCCUUGAGAAUGUUGAAGUUGAAGCUUAUGAGAGAAGACAGGUCUUUGACAUUC
>Methanosarci_13 
UAGGUAAUAGAACAUUCUUUGACCUGCUGCAAAGAAUGCGGAUCUACCCUUGAGAAUGUUGAAGUUGAAGCUUAUGAGAGAAGACAGGUCUUUGACAUUC
>Methanosarci_14 
UAGGUAAUAGAACAUUCUUUGACCUGCUGCAAAGAAUGCGGAUCUACCCUUGAGAAUGUUGAAGUUGAAGCUUAUGAGAGAAGACAGGUCUUUGACAUUC
>Methanosarci_2 
UAGGUAAUAGAACAUUCUUUGAGUUGCUGCAAAGAAUGUGGCCAUACUCUUGAGAAUGUUGAAGUUGAAGCCUAUGAGAAAAGACAGGUCUUUGAUAUUC
>Methanosarci_3 
UAGGUAAUAGAACAUUCUUUGAGUUGCUGCAAAGAAUGUGGCCAUACUCUUGAGAAUGUUGAAGUUGAAGCCUAUGAGAAAAGACAGGUCUUUGAUAUUC
>Methanosarci_4 
UAGGUAAUAGAACAUUCUUUGAGUUGCUGCAAAGAAUGUGGCCAUACUCUUGAGAAUGUUGAAGUUGAAGCCUAUGAGAAAAGACAGGUCUUUGAUAUUC
>Methanosarci_5 
UAGGAAAUAGAACACUCUUUGAGUUGCUGCAAAGAAUGUGGACACACUCUUGAGAAUGUUGAAGUUGAAGCUUAUGAGAAAAGACAGGUCUUUGAUAUUC
>Methanosarci_6 
UAGGUAAUAGAACAUUCUUUGACCUGCUGCAAAGAAUGCGGAUCUACCCUUGAGAAUGUUGAAGUUGAAGCUUAUGAGAGAAGACAGGUCUUUGACAUUC
>Methanosarci_7 
UAGGUAAUAGAACAUUCUUUGACCUGCUGCAAAGAAUGCGGAUCUACCCUUGAGAAUGUUGAAGUUGAAGCUUAUGAGAGAAGACAGGUCUUUGACAUUC
>Methanosarci_8 
UAGGUAAUAGAACAUUCUUUGACCUGCUGCAAAGAAUGCGGAUCUACCCUUGAGAAUGUUGAAGUUGAAGCUUAUGAGAGAAGACAGGUCUUUGACAUUC
>Methanosarci_9 
UAGGUAAUAGAACAUUCUUUGACCUGCUGCAAAGAAUGCGGAUCUACCCUUGAGAAUGUUGAAGUUGAAGCUUAUGAGAGAAGACAGGUCUUUGACAUUC
>structure
..........................((((.......))))................((...........((..............))......))....
#/var/www/sites/default/htdocs/resources/war/webdata/war_50e44521af2dd/mxscarna.fas
>Methanosarci 
UAGGUAAUAGAACAUUCUUUGAGUUGCUGCAAAGAAUGUGGCCAUACUCUUGAGAAUGUUGAAGUUGAAGCCUAUGAGAAAAGACAGGUCUUUGAUAUUC
>Methanosarci-0 
UAGGUAAUAGAACAUUCUUUGAGUUGCUGCAAAGAAUGUGGCCAUACUCUUGAGAAUGUUGAAGUUGAAGCCUAUGAGAAAAGACAGGUCUUUGAUAUUC
>Methanosarci-1 
UAGGUAAUAGAACAUUCUUUGAGUUGCUGCAAAGAAUGUGGCCAUACUCUUGAGAAUGUUGAAGUUGAAGCCUAUGAGAAAAGACAGGUCUUUGAUAUUC
>Methanosarci-10 
UAGGUAAUAGAACAUUCUUUGACCUGCUGCAAAGAAUGCGGAUCUACCCUUGAGAAUGUUGAAGUUGAAGCUUAUGAGAGAAGACAGGUCUUUGACAUUC
>Methanosarci-11 
UAGGUAAUAGAACAUUCUUUGACCUGCUGCAAAGAAUGCGGAUCUACCCUUGAGAAUGUUGAAGUUGAAGCUUAUGAGAGAAGACAGGUCUUUGACAUUC
>Methanosarci-12 
UAGGUAAUAGAACAUUCUUUGACCUGCUGCAAAGAAUGCGGAUCUACCCUUGAGAAUGUUGAAGUUGAAGCUUAUGAGAGAAGACAGGUCUUUGACAUUC
>Methanosarci-13 
UAGGUAAUAGAACAUUCUUUGACCUGCUGCAAAGAAUGCGGAUCUACCCUUGAGAAUGUUGAAGUUGAAGCUUAUGAGAGAAGACAGGUCUUUGACAUUC
>Methanosarci-14 
UAGGUAAUAGAACAUUCUUUGACCUGCUGCAAAGAAUGCGGAUCUACCCUUGAGAAUGUUGAAGUUGAAGCUUAUGAGAGAAGACAGGUCUUUGACAUUC
>Methanosarci-2 
UAGGUAAUAGAACAUUCUUUGAGUUGCUGCAAAGAAUGUGGCCAUACUCUUGAGAAUGUUGAAGUUGAAGCCUAUGAGAAAAGACAGGUCUUUGAUAUUC
>Methanosarci-3 
UAGGUAAUAGAACAUUCUUUGAGUUGCUGCAAAGAAUGUGGCCAUACUCUUGAGAAUGUUGAAGUUGAAGCCUAUGAGAAAAGACAGGUCUUUGAUAUUC
>Methanosarci-4 
UAGGUAAUAGAACAUUCUUUGAGUUGCUGCAAAGAAUGUGGCCAUACUCUUGAGAAUGUUGAAGUUGAAGCCUAUGAGAAAAGACAGGUCUUUGAUAUUC
>Methanosarci-5 
UAGGAAAUAGAACACUCUUUGAGUUGCUGCAAAGAAUGUGGACACACUCUUGAGAAUGUUGAAGUUGAAGCUUAUGAGAAAAGACAGGUCUUUGAUAUUC
>Methanosarci-6 
UAGGUAAUAGAACAUUCUUUGACCUGCUGCAAAGAAUGCGGAUCUACCCUUGAGAAUGUUGAAGUUGAAGCUUAUGAGAGAAGACAGGUCUUUGACAUUC
>Methanosarci-7 
UAGGUAAUAGAACAUUCUUUGACCUGCUGCAAAGAAUGCGGAUCUACCCUUGAGAAUGUUGAAGUUGAAGCUUAUGAGAGAAGACAGGUCUUUGACAUUC
>Methanosarci-8 
UAGGUAAUAGAACAUUCUUUGACCUGCUGCAAAGAAUGCGGAUCUACCCUUGAGAAUGUUGAAGUUGAAGCUUAUGAGAGAAGACAGGUCUUUGACAUUC
>Methanosarci-9 
UAGGUAAUAGAACAUUCUUUGACCUGCUGCAAAGAAUGCGGAUCUACCCUUGAGAAUGUUGAAGUUGAAGCUUAUGAGAGAAGACAGGUCUUUGACAUUC
>structure
...(((...((.(((((((((........)))))))))....)))))......(((((((((((.((...(((.(....)))).))...)))))))))))
#/var/www/sites/default/htdocs/resources/war/webdata/war_50e44521af2dd/mafft_pfold.fas
>Methanosarci
UAGGUAAUAGAACAUUCUUUGAGUUGCUGCAAAGAAUGUGGCCAUACUCUUGAGAAUGUUGAAGUUGAAGCCUAUGAGAAAAGACAGGUCUUUGAUAUUC
>Methanosarci-0
UAGGUAAUAGAACAUUCUUUGAGUUGCUGCAAAGAAUGUGGCCAUACUCUUGAGAAUGUUGAAGUUGAAGCCUAUGAGAAAAGACAGGUCUUUGAUAUUC
>Methanosarci-1
UAGGUAAUAGAACAUUCUUUGAGUUGCUGCAAAGAAUGUGGCCAUACUCUUGAGAAUGUUGAAGUUGAAGCCUAUGAGAAAAGACAGGUCUUUGAUAUUC
>Methanosarci-10
UAGGUAAUAGAACAUUCUUUGACCUGCUGCAAAGAAUGCGGAUCUACCCUUGAGAAUGUUGAAGUUGAAGCUUAUGAGAGAAGACAGGUCUUUGACAUUC
>Methanosarci-11
UAGGUAAUAGAACAUUCUUUGACCUGCUGCAAAGAAUGCGGAUCUACCCUUGAGAAUGUUGAAGUUGAAGCUUAUGAGAGAAGACAGGUCUUUGACAUUC
>Methanosarci-12
UAGGUAAUAGAACAUUCUUUGACCUGCUGCAAAGAAUGCGGAUCUACCCUUGAGAAUGUUGAAGUUGAAGCUUAUGAGAGAAGACAGGUCUUUGACAUUC
>Methanosarci-13
UAGGUAAUAGAACAUUCUUUGACCUGCUGCAAAGAAUGCGGAUCUACCCUUGAGAAUGUUGAAGUUGAAGCUUAUGAGAGAAGACAGGUCUUUGACAUUC
>Methanosarci-14
UAGGUAAUAGAACAUUCUUUGACCUGCUGCAAAGAAUGCGGAUCUACCCUUGAGAAUGUUGAAGUUGAAGCUUAUGAGAGAAGACAGGUCUUUGACAUUC
>Methanosarci-2
UAGGUAAUAGAACAUUCUUUGAGUUGCUGCAAAGAAUGUGGCCAUACUCUUGAGAAUGUUGAAGUUGAAGCCUAUGAGAAAAGACAGGUCUUUGAUAUUC
>Methanosarci-3
UAGGUAAUAGAACAUUCUUUGAGUUGCUGCAAAGAAUGUGGCCAUACUCUUGAGAAUGUUGAAGUUGAAGCCUAUGAGAAAAGACAGGUCUUUGAUAUUC
>Methanosarci-4
UAGGUAAUAGAACAUUCUUUGAGUUGCUGCAAAGAAUGUGGCCAUACUCUUGAGAAUGUUGAAGUUGAAGCCUAUGAGAAAAGACAGGUCUUUGAUAUUC
>Methanosarci-5
UAGGAAAUAGAACACUCUUUGAGUUGCUGCAAAGAAUGUGGACACACUCUUGAGAAUGUUGAAGUUGAAGCUUAUGAGAAAAGACAGGUCUUUGAUAUUC
>Methanosarci-6
UAGGUAAUAGAACAUUCUUUGACCUGCUGCAAAGAAUGCGGAUCUACCCUUGAGAAUGUUGAAGUUGAAGCUUAUGAGAGAAGACAGGUCUUUGACAUUC
>Methanosarci-7
UAGGUAAUAGAACAUUCUUUGACCUGCUGCAAAGAAUGCGGAUCUACCCUUGAGAAUGUUGAAGUUGAAGCUUAUGAGAGAAGACAGGUCUUUGACAUUC
>Methanosarci-8
UAGGUAAUAGAACAUUCUUUGACCUGCUGCAAAGAAUGCGGAUCUACCCUUGAGAAUGUUGAAGUUGAAGCUUAUGAGAGAAGACAGGUCUUUGACAUUC
>Methanosarci-9
UAGGUAAUAGAACAUUCUUUGACCUGCUGCAAAGAAUGCGGAUCUACCCUUGAGAAUGUUGAAGUUGAAGCUUAUGAGAGAAGACAGGUCUUUGACAUUC
>structure
............(((((((((........)))))))))...............(((((((((((.........................)))))))))))
#/var/www/sites/default/htdocs/resources/war/webdata/war_50e44521af2dd/mafft_alifold.fas
>Methanosarci
UAGGUAAUAGAACAUUCUUUGAGUUGCUGCAAAGAAUGUGGCCAUACUCUUGAGAAUGUUGAAGUUGAAGCCUAUGAGAAAAGACAGGUCUUUGAUAUUC
>Methanosarci-0
UAGGUAAUAGAACAUUCUUUGAGUUGCUGCAAAGAAUGUGGCCAUACUCUUGAGAAUGUUGAAGUUGAAGCCUAUGAGAAAAGACAGGUCUUUGAUAUUC
>Methanosarci-1
UAGGUAAUAGAACAUUCUUUGAGUUGCUGCAAAGAAUGUGGCCAUACUCUUGAGAAUGUUGAAGUUGAAGCCUAUGAGAAAAGACAGGUCUUUGAUAUUC
>Methanosarci-10
UAGGUAAUAGAACAUUCUUUGACCUGCUGCAAAGAAUGCGGAUCUACCCUUGAGAAUGUUGAAGUUGAAGCUUAUGAGAGAAGACAGGUCUUUGACAUUC
>Methanosarci-11
UAGGUAAUAGAACAUUCUUUGACCUGCUGCAAAGAAUGCGGAUCUACCCUUGAGAAUGUUGAAGUUGAAGCUUAUGAGAGAAGACAGGUCUUUGACAUUC
>Methanosarci-12
UAGGUAAUAGAACAUUCUUUGACCUGCUGCAAAGAAUGCGGAUCUACCCUUGAGAAUGUUGAAGUUGAAGCUUAUGAGAGAAGACAGGUCUUUGACAUUC
>Methanosarci-13
UAGGUAAUAGAACAUUCUUUGACCUGCUGCAAAGAAUGCGGAUCUACCCUUGAGAAUGUUGAAGUUGAAGCUUAUGAGAGAAGACAGGUCUUUGACAUUC
>Methanosarci-14
UAGGUAAUAGAACAUUCUUUGACCUGCUGCAAAGAAUGCGGAUCUACCCUUGAGAAUGUUGAAGUUGAAGCUUAUGAGAGAAGACAGGUCUUUGACAUUC
>Methanosarci-2
UAGGUAAUAGAACAUUCUUUGAGUUGCUGCAAAGAAUGUGGCCAUACUCUUGAGAAUGUUGAAGUUGAAGCCUAUGAGAAAAGACAGGUCUUUGAUAUUC
>Methanosarci-3
UAGGUAAUAGAACAUUCUUUGAGUUGCUGCAAAGAAUGUGGCCAUACUCUUGAGAAUGUUGAAGUUGAAGCCUAUGAGAAAAGACAGGUCUUUGAUAUUC
>Methanosarci-4
UAGGUAAUAGAACAUUCUUUGAGUUGCUGCAAAGAAUGUGGCCAUACUCUUGAGAAUGUUGAAGUUGAAGCCUAUGAGAAAAGACAGGUCUUUGAUAUUC
>Methanosarci-5
UAGGAAAUAGAACACUCUUUGAGUUGCUGCAAAGAAUGUGGACACACUCUUGAGAAUGUUGAAGUUGAAGCUUAUGAGAAAAGACAGGUCUUUGAUAUUC
>Methanosarci-6
UAGGUAAUAGAACAUUCUUUGACCUGCUGCAAAGAAUGCGGAUCUACCCUUGAGAAUGUUGAAGUUGAAGCUUAUGAGAGAAGACAGGUCUUUGACAUUC
>Methanosarci-7
UAGGUAAUAGAACAUUCUUUGACCUGCUGCAAAGAAUGCGGAUCUACCCUUGAGAAUGUUGAAGUUGAAGCUUAUGAGAGAAGACAGGUCUUUGACAUUC
>Methanosarci-8
UAGGUAAUAGAACAUUCUUUGACCUGCUGCAAAGAAUGCGGAUCUACCCUUGAGAAUGUUGAAGUUGAAGCUUAUGAGAGAAGACAGGUCUUUGACAUUC
>Methanosarci-9
UAGGUAAUAGAACAUUCUUUGACCUGCUGCAAAGAAUGCGGAUCUACCCUUGAGAAUGUUGAAGUUGAAGCUUAUGAGAGAAGACAGGUCUUUGACAUUC
>structure
..((((......(((((((((........)))))))))......)))).....((((((..(((.....((((............)))))))..))))))
#/var/www/sites/default/htdocs/resources/war/webdata/war_50e44521af2dd/pfold.fas
>Methanosarci
UAGGUAAUAGAACAUUCUUUGAGUUGCUGCAAAGAAUGUGGCCAUACUCUUGAGAAUGUUGAAGUUGAAGCCUAUGAGAAAAGACAGGUCUUUGAUAUUC
>Methanosarci-0
UAGGUAAUAGAACAUUCUUUGAGUUGCUGCAAAGAAUGUGGCCAUACUCUUGAGAAUGUUGAAGUUGAAGCCUAUGAGAAAAGACAGGUCUUUGAUAUUC
>Methanosarci-1
UAGGUAAUAGAACAUUCUUUGAGUUGCUGCAAAGAAUGUGGCCAUACUCUUGAGAAUGUUGAAGUUGAAGCCUAUGAGAAAAGACAGGUCUUUGAUAUUC
>Methanosarci-10
UAGGUAAUAGAACAUUCUUUGACCUGCUGCAAAGAAUGCGGAUCUACCCUUGAGAAUGUUGAAGUUGAAGCUUAUGAGAGAAGACAGGUCUUUGACAUUC
>Methanosarci-11
UAGGUAAUAGAACAUUCUUUGACCUGCUGCAAAGAAUGCGGAUCUACCCUUGAGAAUGUUGAAGUUGAAGCUUAUGAGAGAAGACAGGUCUUUGACAUUC
>Methanosarci-12
UAGGUAAUAGAACAUUCUUUGACCUGCUGCAAAGAAUGCGGAUCUACCCUUGAGAAUGUUGAAGUUGAAGCUUAUGAGAGAAGACAGGUCUUUGACAUUC
>Methanosarci-13
UAGGUAAUAGAACAUUCUUUGACCUGCUGCAAAGAAUGCGGAUCUACCCUUGAGAAUGUUGAAGUUGAAGCUUAUGAGAGAAGACAGGUCUUUGACAUUC
>Methanosarci-14
UAGGUAAUAGAACAUUCUUUGACCUGCUGCAAAGAAUGCGGAUCUACCCUUGAGAAUGUUGAAGUUGAAGCUUAUGAGAGAAGACAGGUCUUUGACAUUC
>Methanosarci-2
UAGGUAAUAGAACAUUCUUUGAGUUGCUGCAAAGAAUGUGGCCAUACUCUUGAGAAUGUUGAAGUUGAAGCCUAUGAGAAAAGACAGGUCUUUGAUAUUC
>Methanosarci-3
UAGGUAAUAGAACAUUCUUUGAGUUGCUGCAAAGAAUGUGGCCAUACUCUUGAGAAUGUUGAAGUUGAAGCCUAUGAGAAAAGACAGGUCUUUGAUAUUC
>Methanosarci-4
UAGGUAAUAGAACAUUCUUUGAGUUGCUGCAAAGAAUGUGGCCAUACUCUUGAGAAUGUUGAAGUUGAAGCCUAUGAGAAAAGACAGGUCUUUGAUAUUC
>Methanosarci-5
UAGGAAAUAGAACACUCUUUGAGUUGCUGCAAAGAAUGUGGACACACUCUUGAGAAUGUUGAAGUUGAAGCUUAUGAGAAAAGACAGGUCUUUGAUAUUC
>Methanosarci-6
UAGGUAAUAGAACAUUCUUUGACCUGCUGCAAAGAAUGCGGAUCUACCCUUGAGAAUGUUGAAGUUGAAGCUUAUGAGAGAAGACAGGUCUUUGACAUUC
>Methanosarci-7
UAGGUAAUAGAACAUUCUUUGACCUGCUGCAAAGAAUGCGGAUCUACCCUUGAGAAUGUUGAAGUUGAAGCUUAUGAGAGAAGACAGGUCUUUGACAUUC
>Methanosarci-8
UAGGUAAUAGAACAUUCUUUGACCUGCUGCAAAGAAUGCGGAUCUACCCUUGAGAAUGUUGAAGUUGAAGCUUAUGAGAGAAGACAGGUCUUUGACAUUC
>Methanosarci-9
UAGGUAAUAGAACAUUCUUUGACCUGCUGCAAAGAAUGCGGAUCUACCCUUGAGAAUGUUGAAGUUGAAGCUUAUGAGAGAAGACAGGUCUUUGACAUUC
>structure
............(((((((((........)))))))))...............(((((((((((.........................)))))))))))
