# Supplementary material for: Effects of using coding potential, sequence conservation and mRNA structure conservation for predicting pyrrolysine containing genes
Source: BMC Bioinformatics. 2013 Apr 4;14:118. doi: 10.1186/1471-2105-14-118 (PMC3639795; doi:10.1186/1471-2105-14-118)
Supplement: Additional file 2 — Complete set of alignments and predicted structures. This zip file contains a subdirectory for each of the six clusters for known pyrrolysine incorporating genes, where alignments and predicted structures using all methods supported by the WAR web-service are available in fasta format. [file 1471-2105-14-118-S2.zip › war/transposase1/rnaforester.fas]

>Methanosarci
UAGGUAAUAGAACAUUCU-UUGAGUUGCUGCAAAGAAUG-UGGCCAUACUCUUGAGAAUG-U-U-GAA-GUUGAAG----CC-U-AUGAGAAAAGACAGGUCUUUGAUAUUC
>Methanosarci-0
UAGGUAAUAGAACAUUCU-UUGAGUUGCUGCAAAGAAUG-UGGCCAUACUCUUGAGAAUG-U-U-GAA-GUUGAAG----CC-U-AUGAGAAAAGACAGGUCUUUGAUAUUC
>Methanosarci-1
UAGGUAAUAGAACAUUCU-UUGAGUUGCUGCAAAGAAUG-UGGCCAUACUCUUGAGAAUG-U-U-GAA-GUUGAAG----CC-U-AUGAGAAAAGACAGGUCUUUGAUAUUC
>Methanosarci-10
----------UAGGUAAUAGAACAUUCUUUGACCUGCUGCAAAGAA--UGCGGAUCUACCCUUGAGAAUGUUGAAGUUGAAGCUUAUGAGAGAAGACAGGUCUUUGACAUUC
>Methanosarci-11
----------UAGGUAAUAGAACAUUCUUUGACCUGCUGCAAAGAA--UGCGGAUCUACCCUUGAGAAUGUUGAAGUUGAAGCUUAUGAGAGAAGACAGGUCUUUGACAUUC
>Methanosarci-12
----------UAGGUAAUAGAACAUUCUUUGACCUGCUGCAAAGAA--UGCGGAUCUACCCUUGAGAAUGUUGAAGUUGAAGCUUAUGAGAGAAGACAGGUCUUUGACAUUC
>Methanosarci-13
----------UAGGUAAUAGAACAUUCUUUGACCUGCUGCAAAGAA--UGCGGAUCUACCCUUGAGAAUGUUGAAGUUGAAGCUUAUGAGAGAAGACAGGUCUUUGACAUUC
>Methanosarci-14
----------UAGGUAAUAGAACAUUCUUUGACCUGCUGCAAAGAA--UGCGGAUCUACCCUUGAGAAUGUUGAAGUUGAAGCUUAUGAGAGAAGACAGGUCUUUGACAUUC
>Methanosarci-2
UAGGUAAUAGAACAUUCU-UUGAGUUGCUGCAAAGAAUG-UGGCCAUACUCUUGAGAAUG-U-U-GAA-GUUGAAG----CC-U-AUGAGAAAAGACAGGUCUUUGAUAUUC
>Methanosarci-3
UAGGUAAUAGAACAUUCU-UUGAGUUGCUGCAAAGAAUG-UGGCCAUACUCUUGAGAAUG-U-U-GAA-GUUGAAG----CC-U-AUGAGAAAAGACAGGUCUUUGAUAUUC
>Methanosarci-4
UAGGUAAUAGAACAUUCU-UUGAGUUGCUGCAAAGAAUG-UGGCCAUACUCUUGAGAAUG-U-U-GAA-GUUGAAG----CC-U-AUGAGAAAAGACAGGUCUUUGAUAUUC
>Methanosarci-5
----------UAGGAAAUAGAACACUCUUUGAGUUGCUGCAAAGAAUGUGGACACACUCU-U-GAGAAUGUUGAAGUUGAAGCUUAUGAGAAAAGACAGGUCUUUGAUAUUC
>Methanosarci-6
----------UAGGUAAUAGAACAUUCUUUGACCUGCUGCAAAGAA--UGCGGAUCUACCCUUGAGAAUGUUGAAGUUGAAGCUUAUGAGAGAAGACAGGUCUUUGACAUUC
>Methanosarci-7
----------UAGGUAAUAGAACAUUCUUUGACCUGCUGCAAAGAA--UGCGGAUCUACCCUUGAGAAUGUUGAAGUUGAAGCUUAUGAGAGAAGACAGGUCUUUGACAUUC
>Methanosarci-8
----------UAGGUAAUAGAACAUUCUUUGACCUGCUGCAAAGAA--UGCGGAUCUACCCUUGAGAAUGUUGAAGUUGAAGCUUAUGAGAGAAGACAGGUCUUUGACAUUC
>Methanosarci-9
----------UAGGUAAUAGAACAUUCUUUGACCUGCUGCAAAGAA--UGCGGAUCUACCCUUGAGAAUGUUGAAGUUGAAGCUUAUGAGAGAAGACAGGUCUUUGACAUUC
>structure
..........((((((((.(.(((((((((((.....).))))))..))))..))))))).).).((((((..(((....(((((.......)))...)).)))..))))))
